# Supplementary material for: Candida albicans Induces Metabolic Reprogramming in Human NK Cells and Responds to Perforin with a Zinc Depletion Response
Source: Front Microbiol. 2016 May 19;7:750. doi: 10.3389/fmicb.2016.00750 (PMC4872603; doi:10.3389/fmicb.2016.00750)
Supplement: Supplementary file 1 [file Table_2.XLSX]

## Sheet: cyt. activ. NKC
ProbeID	TargetID	Venn_SC5314	FC_SC5314_prNK_3h	adj.p_SC5314_prNK_3h	FC_SC5314_prNK_6h	adj.p_SC5314_prNK_6h	FC_SC5314_expNK_3h	adj.p_SC5314_expNK_3h	FC_SC5314_expNK_6h	adj.p_SC5314_expNK_6h
1010682	ARIH2	expNK_3h__down	-1.28265	0.51213	-1.0803	0.743343	-2.10695	3.14276e-05	-1.70832	0.00167195
1820347	ASB1	expNK_3h__down	-1.40345	0.109932	-1.52045	0.00172761	-2.17337	1.463e-07	-1.65189	0.00032753
360050	C7ORF27	expNK_3h__down	-1.47751	0.292469	-1.00998	0.976177	-2.04762	0.00120537	-1.31984	0.251309
1470706	C8ORF55	expNK_3h__down	-1.2414	0.855199	1.22263	0.578783	-2.04756	0.0277376	-1.44002	0.281614
1500010	CDC20	expNK_3h__down	-1.13644	0.968046	1.27711	0.592177	-2.3528	0.0389423	-1.33199	0.553166
2630433	CDT1	expNK_3h__down	-1.16158	0.959552	-1.02225	0.97048	-2.36977	0.0402616	-1.6467	0.237014
540692	CHST2	expNK_3h__down	-1.12057	0.925467	-1.9787	0.000600393	-2.17499	0.000492199	-1.69129	0.0143655
3850010	CRYZ	expNK_3h__down	-1.29274	0.77381	-1.28987	0.414787	-2.2016	0.00636846	-1.89321	0.0185352
7320372	EOMES	expNK_3h__down	-1.22396	0.852541	-1.32151	0.357437	-2.06731	0.0128104	-1.54079	0.138181
6380022	HMHA1	expNK_3h__down	-1.15296	0.884589	-1.17405	0.541151	-2.1474	0.000642663	-1.83312	0.00418382
6250064	IRF1	expNK_3h__down	-1.18288	0.809269	-1.1837	0.454598	-2.48642	3.56448e-06	-1.46784	0.054107
5290259	KLHL22	expNK_3h__down	-1.17219	0.800093	-1.09027	0.711898	-2.0023	0.000121426	-1.38854	0.076189
3890577	LOC100132761	expNK_3h__down	1.62496	0.661684	1.19581	0.754693	-2.8464	0.0255921	-1.09718	0.899862
3460132	PAQR4	expNK_3h__down	-1.48503	0.530152	-1.10888	0.794128	-2.07047	0.0202299	-1.87672	0.0289222
2470161	PLEKHF1	expNK_3h__down	-1.11201	0.956344	-1.39588	0.211976	-2.1358	0.0043992	-1.75059	0.0274279
520273	RASAL3	expNK_3h__down	-1.29923	0.51626	-1.06601	0.805776	-2.0144	0.000235925	-1.49792	0.0312583
1940288	TYSND1	expNK_3h__down	-1.1764	0.820414	1.23268	0.326558	-2.17873	7.41755e-05	-1.74781	0.00289872
1010487	BTG2	expNK_3h__up	1.28735	0.729007	-1.45589	0.132413	2.48686	0.000280637	1.09922	0.807638
6250468	DUSP6	expNK_3h__up	1.13665	0.88345	1.1452	0.569354	2.59262	1.35207e-06	1.20725	0.430726
20477	HIC1	expNK_3h__up	1.541	0.400793	1.2711	0.435223	2.54338	0.000653873	1.38263	0.292055
2260477	PTGS2	expNK_3h__up	1.71362	0.166442	1.40374	0.203055	4.46683	9.75312e-09	1.83587	0.0154006
130044	ICAM1	expNK_3h__up	1.27393	0.589252	1.30211	0.180742	2.00532	0.000336177	1.78655	0.00148683
7550500	JUNB	expNK_3h__up	1.13201	0.971622	-1.06544	0.924838	3.73426	0.00313943	2.16223	0.0828789
2490017	ZC3H12A	expNK_3h__up	1.04448	0.993925	-1.22721	0.686108	3.21086	0.0047157	2.01961	0.0873598
1410408	ARID5B	expNK_3h__up	1.68191	0.527221	-1.12265	0.827983	2.7486	0.0123164	1.5681	0.301502
1300722	B3GNT5	expNK_3h__up	1.26222	0.629503	-1.00616	0.983686	2.23222	3.98969e-05	1.72407	0.0036037
7210154	BIRC3	expNK_3h__up	1.46026	0.809089	1.27085	0.667484	2.7891	0.0352034	1.65559	0.322494
7210605	BTG3	expNK_3h__up	1.57264	0.0467673	1.94097	2.16489e-05	2.26088	2.25974e-06	1.92277	6.50442e-05
6280524	CCNL1	expNK_3h__up	1.00524	0.998714	1.38406	0.138287	2.03677	0.0013911	1.30405	0.281928
830274	CD55	expNK_3h__up	1.31321	0.592743	1.82777	0.00235569	2.36832	7.49442e-05	1.70869	0.0112345
5290475	CDKN1A	expNK_3h__up	-1.03868	0.978791	1.15528	0.368071	2.06029	6.24471e-07	1.70977	9.52564e-05
6660382	CDKN1A	expNK_3h__up	1.67274	0.1573	1.19498	0.535431	2.02054	0.00531783	1.3148	0.327546
2680113	DCUN1D5	expNK_3h__up	1.22673	0.631884	1.32505	0.0994214	2.12605	1.24096e-05	1.71301	0.00102345
5260288	DUSP6	expNK_3h__up	1.47975	0.564554	1.58453	0.126804	4.37561	9.22436e-07	1.42002	0.308406
7330044	DYNLT3	expNK_3h__up	1.2614	0.788763	1.40475	0.201429	2.07629	0.00644511	1.62975	0.0611785
840709	EIF2AK3	expNK_3h__up	1.26222	0.652118	1.11847	0.660026	2.28811	4.51698e-05	1.74639	0.00414885
4590224	EVI2A	expNK_3h__up	2.0881	0.0866205	1.52134	0.182702	3.76918	1.47544e-05	1.75734	0.0725369
6100474	EVI2A	expNK_3h__up	1.19795	0.809269	1.00168	0.99537	2.68885	2.95402e-06	1.31579	0.244569
6960332	FOSL1	expNK_3h__up	1.10229	0.910356	1.09541	0.670284	2.47872	1.07805e-07	1.72086	0.000761688
6650161	GNA13	expNK_3h__up	1.28175	0.649237	1.46763	0.0671054	2.01289	0.00150541	1.83068	0.00332148
4490397	GPR171	expNK_3h__up	1.16539	0.883862	-1.2854	0.328437	2.00149	0.0047157	-1.01358	0.978038
2680722	HIF1A	expNK_3h__up	1.56113	0.140658	1.49363	0.0403939	2.88411	2.41304e-07	1.95284	0.000574138
2900008	HS.578080	expNK_3h__up	1.05981	0.97974	-1.04402	0.900937	2.00876	0.00330055	1.94979	0.00224216
5090040	ING1	expNK_3h__up	1.5293	0.126389	1.46865	0.0341787	2.14674	6.00678e-05	1.54855	0.0191532
1820332	INSIG1	expNK_3h__up	1.03905	0.971622	1.01826	0.930958	2.25982	1.81903e-09	1.57017	0.000326089
3990292	KLF10	expNK_3h__up	-1.12099	0.863493	-1.11613	0.580413	2.04023	1.36517e-05	1.43596	0.0254248
5720184	KLF10	expNK_3h__up	1.2234	0.862408	1.24653	0.515946	2.15395	0.0119858	1.73393	0.0603039
2650390	LIF	expNK_3h__up	1.33548	0.664174	-1.07522	0.842496	2.88715	3.96558e-05	1.82662	0.0168961
3060187	LOC100133923	expNK_3h__up	-1.16149	0.910651	-1.0489	0.904087	2.32292	0.00165977	1.32492	0.356751
4880477	LOC643031	expNK_3h__up	1.09912	0.95066	-1.05591	0.863679	2.26861	0.000186583	1.46982	0.0876554
1660193	LOC729513	expNK_3h__up	1.23156	0.792473	1.61839	0.0292292	2.27726	0.000488889	1.94608	0.00272333
7150497	LOC730052	expNK_3h__up	1.24051	0.645741	1.61601	0.00478296	2.33372	4.80347e-06	1.82388	0.000664791
5690411	MAFF	expNK_3h__up	1.81663	0.732378	1.18659	0.837322	6.99014	0.00125388	3.07156	0.0613945
1470215	MAP3K8	expNK_3h__up	1.86336	0.26939	1.07814	0.881411	2.86245	0.00259925	1.12943	0.820874
7380100	MCL1	expNK_3h__up	1.18288	0.911617	1.79529	0.0423843	2.30616	0.00825595	1.43879	0.287089
3420259	MIR21	expNK_3h__up	1.03686	0.97974	1.08087	0.677826	2.33242	1.61373e-08	1.62874	0.000510925
5910059	MIR221	expNK_3h__up	-1.16262	0.830076	1.0794	0.760154	2.51004	9.12461e-07	1.36457	0.1145
5550431	MMD	expNK_3h__up	1.86847	0.015372	1.88608	0.000920211	2.08808	0.000587527	1.70853	0.00868395
3060040	PABPC1	expNK_3h__up	-1.02111	0.996125	1.15081	0.745342	2.06849	0.0464892	1.2393	0.62828
2030093	PKM2	expNK_3h__up	1.15127	0.879713	1.23992	0.3612	2.01723	0.00128675	1.51629	0.0537999
3170162	PRNP	expNK_3h__up	1.55377	0.259849	1.70114	0.016384	2.16627	0.00143132	1.98195	0.00246965
2940438	PTGER4	expNK_3h__up	1.37473	0.239415	1.4	0.0336433	2.15557	3.68385e-06	1.57508	0.00438798
6040324	SDCBP	expNK_3h__up	1.656	0.348305	1.54411	0.149611	2.44652	0.003757	1.49195	0.22306
770408	SERPINE1	expNK_3h__up	1.27099	0.462668	1.1097	0.597248	2.39952	7.74767e-08	1.67948	0.000745876
6560301	SH2B3	expNK_3h__up	1.33233	0.525746	1.22094	0.396231	2.02803	0.000940465	1.70377	0.00867276
4210196	TGIF1	expNK_3h__up	1.14882	0.811815	1.1173	0.576609	2.11217	4.89235e-06	1.23715	0.243624
540288	TMEM88	expNK_3h__up	1.4602	0.394561	1.15256	0.624617	3.39284	2.2419e-07	1.89686	0.00453714
1170673	TNFSF14	expNK_3h__up	1.44302	0.784777	-1.04123	0.949038	2.55665	0.0342197	1.72309	0.220675
610113	TNFSF14	expNK_3h__up	1.48607	0.846573	-1.10203	0.901384	4.36074	0.00673023	2.0669	0.201306
2450082	TSC22D2	expNK_3h__up	1.57026	0.491144	1.17128	0.696693	2.82222	0.00133238	1.70535	0.106887
7100215	TSC22D2	expNK_3h__up	1.28835	0.608551	1.16047	0.544673	2.31543	4.58415e-05	1.37583	0.14588
2360521	USP12	expNK_3h__up	1.22196	0.701422	1.65074	0.0035836	2.03454	0.000175424	1.60275	0.00972229
2230615	WSB1	expNK_3h__up	1.15761	0.945065	1.39115	0.354372	2.63363	0.00395484	1.13191	0.806664
6110091	WSB1	expNK_3h__up	1.1593	0.864615	1.98489	0.000369724	2.50751	1.61645e-05	1.53703	0.0447341
6200014	ZNF165	expNK_3h__up	-1.00759	0.997932	-1.11694	0.651191	2.51334	2.27014e-06	1.14099	0.61383
4070600	ZNF654	expNK_3h__up	1.52387	0.225107	1.34379	0.183664	2.53731	1.64911e-05	1.61994	0.0236221
4120600	ZNF654	expNK_3h__up	1.54245	0.170653	1.4432	0.0703993	2.32847	4.73331e-05	1.53261	0.0401555
4230524	ZNF654	expNK_3h__up	1.73594	0.0720934	1.29405	0.277977	2.87264	2.13219e-06	1.3356	0.24279
1030296	BCL11B	expNK_3hexpNK_6h__down_down	-1.62728	0.0473281	-1.9283	9.1012e-05	-2.14957	3.92383e-05	-3.25148	3.71389e-10
5340338	E2F2	expNK_3hexpNK_6h__down_down	-1.27522	0.501585	-1.61989	0.00211268	-2.81838	3.95587e-09	-2.72414	4.70499e-09
3170091	GIMAP7	expNK_3hexpNK_6h__down_down	-1.23579	0.669036	-1.5471	0.0135913	-2.22244	2.66567e-05	-3.20281	1.07558e-09
2070288	MT1E	expNK_3hexpNK_6h__down_down	-1.5571	0.463541	-1.90051	0.0224238	-2.30479	0.00782578	-2.8962	0.000179171
1440750	S1PR5	expNK_3hexpNK_6h__down_down	-1.12132	0.923857	-1.26195	0.325047	-2.2871	0.000156145	-2.16386	0.000188479
2630673	ASF1B	expNK_3hexpNK_6h__down_down	-1.02771	0.990906	-1.72091	0.00171602	-2.33604	8.18401e-06	-2.26693	6.59886e-06
6580403	FAM179A	expNK_3hexpNK_6h__down_down	-1.36984	0.745602	-1.29922	0.477139	-2.24268	0.0180146	-2.44093	0.0033714
3460239	HVCN1	expNK_3hexpNK_6h__down_down	-1.33152	0.805543	-1.65224	0.127357	-2.06077	0.0491218	-2.80139	0.000967179
4260609	LOC339804	expNK_3hexpNK_6h__down_down	-1.54354	0.0254201	-1.44419	0.0100118	-2.15906	6.25941e-07	-2.05238	1.23945e-06
3780681	MBP	expNK_3hexpNK_6h__down_down	-1.11544	0.718317	-1.26039	0.0191975	-2.04313	8.68781e-11	-2.03819	4.54579e-11
1240440	TXNIP	expNK_3hexpNK_6h__down_down	-1.61225	0.0953024	-1.20479	0.414059	-2.46629	7.99532e-06	-2.49001	2.48617e-06
770592	TNFSF14	expNK_3hexpNK_6h__up_up	1.74825	0.413271	1.25417	0.598841	3.87477	0.000132672	2.22945	0.0209174
6960687	DUSP2	expNK_3hexpNK_6h__up_up	1.82421	0.111188	1.37692	0.249142	7.28162	1.49243e-12	4.53286	5.96878e-09
4570612	FASLG	expNK_3hexpNK_6h__up_up	1.59709	0.144442	1.32589	0.210169	2.48607	2.62506e-05	2.32361	3.9481e-05
4280040	HS.555181	expNK_3hexpNK_6h__up_up	1.83988	0.0403358	1.7466	0.00813116	4.02234	2.79348e-09	3.97657	1.66519e-09
1190367	IER3	expNK_3hexpNK_6h__up_up	1.62751	0.593716	1.5992	0.255702	6.74173	9.60323e-07	6.0462	1.50495e-06
7040709	IGF2BP2	expNK_3hexpNK_6h__up_up	1.2923	0.531777	1.49381	0.0242832	3.37759	4.84466e-10	2.39098	1.59248e-06
3520239	KDM6B	expNK_3hexpNK_6h__up_up	2.018	0.122589	1.85955	0.037281	4.66255	8.4067e-07	4.10802	2.30681e-06
2710064	LOC387763	expNK_3hexpNK_6h__up_up	1.1335	0.896315	1.14633	0.576275	4.48531	2.73585e-12	4.81112	4.33457e-13
5690703	LOC644943	expNK_3hexpNK_6h__up_up	1.96523	0.0109364	1.96672	0.000689055	3.73412	4.33691e-09	2.79026	1.22347e-06
1430138	MAFF	expNK_3hexpNK_6h__up_up	2.43206	0.200989	1.2309	0.717912	5.73098	8.05631e-05	2.97205	0.0112345
3120500	NFKBID	expNK_3hexpNK_6h__up_up	1.96201	0.223742	1.5982	0.187492	6.18808	1.463e-07	3.45218	0.000154275
2470348	NFKBIZ	expNK_3hexpNK_6h__up_up	1.18582	0.960322	1.52929	0.383672	4.66932	0.00050792	2.91091	0.0119433
3890102	NR4A1	expNK_3hexpNK_6h__up_up	1.37162	0.297541	1.27994	0.171245	4.86223	1.77521e-15	2.51656	7.76796e-08
5260204	NR4A1	expNK_3hexpNK_6h__up_up	1.3243	0.34273	1.27758	0.140881	4.41506	1.66228e-15	2.08761	3.04994e-06
1030102	RGS16	expNK_3hexpNK_6h__up_up	1.18466	0.899878	-1.39075	0.263859	3.6127	3.66603e-06	3.84253	5.24619e-07
3400332	RHOB	expNK_3hexpNK_6h__up_up	1.15436	0.94427	1.06558	0.894097	3.25703	0.000198238	3.52284	2.59223e-05
1660021	RNU4ATAC	expNK_3hexpNK_6h__up_up	1.36679	0.583395	1.15601	0.632894	3.15897	2.63623e-06	2.31122	0.000316325
4290072	SERTAD1	expNK_3hexpNK_6h__up_up	1.37103	0.734838	-1.12431	0.781771	2.87385	0.000946945	2.42079	0.00320472
4560736	SLCO4A1	expNK_3hexpNK_6h__up_up	1.27043	0.525588	1.73311	0.000513889	3.74763	1.64123e-12	2.62561	2.1091e-08
6510377	TNFRSF12A	expNK_3hexpNK_6h__up_up	1.68209	0.0527842	1.76534	0.00189592	2.89446	1.463e-07	4.01682	2.15335e-11
7560440	ADORA2A	expNK_3hexpNK_6h__up_up	1.60135	0.38444	1.32597	0.380663	2.96396	0.000185808	3.5344	4.65958e-06
2450592	ANGPTL4	expNK_3hexpNK_6h__up_up	1.24281	0.575892	1.17025	0.406978	2.02015	3.07406e-05	2.90125	4.05103e-10
6620292	C10ORF54	expNK_3hexpNK_6h__up_up	1.87572	0.460856	1.78016	0.184525	2.76617	0.0269549	4.43747	0.000198443
380270	CBX3	expNK_3hexpNK_6h__up_up	1.71516	0.288259	1.4275	0.260295	2.21166	0.0118187	2.12467	0.00890016
1030204	CCL1	expNK_3hexpNK_6h__up_up	2.29921	0.205782	1.21043	0.725167	4.24325	0.000638735	3.57247	0.00132534
130369	DDX3Y	expNK_3hexpNK_6h__up_up	1.36037	0.587717	1.71531	0.0178003	2.0362	0.0049561	2.11066	0.00124001
5390161	DUSP5	expNK_3hexpNK_6h__up_up	1.30315	0.401001	1.27061	0.153898	2.39883	1.463e-07	2.65031	3.22918e-09
4920110	GADD45B	expNK_3hexpNK_6h__up_up	-1.03437	0.992693	1.29636	0.430638	3.29196	3.98969e-05	5.619	2.44735e-09
1510468	GRPEL1	expNK_3hexpNK_6h__up_up	1.36322	0.121708	1.00213	0.992095	2.45679	2.93382e-10	2.60885	1.64754e-11
840156	HS.482960	expNK_3hexpNK_6h__up_up	1.77085	0.155733	1.80321	0.0188735	2.14552	0.00644511	2.8866	3.08347e-05
2190470	KLF10	expNK_3hexpNK_6h__up_up	1.32159	0.705792	-1.11938	0.746003	2.85588	6.83637e-05	2.01599	0.00563628
3780767	LOC100132564	expNK_3hexpNK_6h__up_up	1.46351	0.715336	1.32173	0.517846	3.59355	0.00057669	2.93158	0.00204814
6650035	LOC338758	expNK_3hexpNK_6h__up_up	1.29103	0.820414	1.24325	0.556758	2.77789	0.0012086	3.21136	6.85778e-05
5560279	LOC728069	expNK_3hexpNK_6h__up_up	2.00309	0.295304	1.8657	0.104358	3.28958	0.00291282	2.87479	0.00441413
1030743	LTA	expNK_3hexpNK_6h__up_up	1.03347	0.995815	-1.02773	0.963314	2.27495	0.0451554	3.45377	0.000393178
6270646	MYC	expNK_3hexpNK_6h__up_up	1.53301	0.71482	1.4444	0.430464	4.0032	0.000901576	3.07667	0.00430124
6250440	NAB2	expNK_3hexpNK_6h__up_up	1.37128	0.809089	-1.01601	0.977537	3.31736	0.0013741	2.28109	0.0222223
6180048	NEDD9	expNK_3hexpNK_6h__up_up	1.08236	0.971622	1.13293	0.72605	2.31782	0.00300286	3.1187	1.22873e-05
5700026	NFATC1	expNK_3hexpNK_6h__up_up	1.60512	0.50801	1.68573	0.122527	2.30707	0.0222678	2.49972	0.00473768
2190452	PIM3	expNK_3hexpNK_6h__up_up	1.53381	0.328847	1.24979	0.424498	3.27125	1.54658e-06	3.46659	1.98787e-07
4480437	PIM3	expNK_3hexpNK_6h__up_up	1.07502	0.97859	1.0893	0.824178	3.60339	3.17928e-06	2.45161	0.000621202
5360670	PLAU	expNK_3hexpNK_6h__up_up	1.21177	0.946055	2.18355	0.0613375	3.21502	0.00998317	8.77601	1.8787e-07
2710735	RASD1	expNK_3hexpNK_6h__up_up	1.47027	0.664569	1.84283	0.0678824	2.22305	0.0345033	4.87147	1.59588e-06
1030441	REL	expNK_3hexpNK_6h__up_up	2.01037	0.181534	1.8521	0.0619134	5.04581	1.87509e-06	4.52783	3.35115e-06
2230592	REL	expNK_3hexpNK_6h__up_up	1.8589	0.342074	1.57702	0.232453	5.04026	8.18401e-06	3.90607	7.65686e-05
1660286	RILPL2	expNK_3hexpNK_6h__up_up	2.24419	0.0765394	1.76101	0.0803475	2.95846	0.00130474	2.62232	0.00217504
1690184	RNF19A	expNK_3hexpNK_6h__up_up	2.26819	0.129361	1.92481	0.0682563	3.52784	0.000751188	3.06049	0.00142186
2260309	RPPH1	expNK_3hexpNK_6h__up_up	1.2995	0.814487	-1.0356	0.942435	2.07484	0.0321636	3.14693	0.00010027
5570520	RRAD	expNK_3hexpNK_6h__up_up	1.90358	0.430293	1.75637	0.187757	5.36749	5.13519e-05	11.3951	3.71479e-09
7200639	RRAD	expNK_3hexpNK_6h__up_up	1.47574	0.628292	1.48542	0.251356	6.031	5.01363e-08	9.34271	2.65996e-11
1990753	SLA	expNK_3hexpNK_6h__up_up	1.65588	0.196223	1.58651	0.0563586	2.52339	0.000234668	2.15364	0.00123246
5870164	SLA	expNK_3hexpNK_6h__up_up	1.61858	0.116962	1.91304	0.000730336	2.35395	5.40418e-05	2.25775	5.14834e-05
270068	SMOX	expNK_3hexpNK_6h__up_up	-1.04749	0.987107	1.44318	0.156143	2.03932	0.00766622	6.05491	1.00061e-11
3710553	SMOX	expNK_3hexpNK_6h__up_up	1.01877	0.995997	1.39459	0.230016	2.48728	0.000656463	4.32412	1.75924e-08
1770730	SPAG9	expNK_3hexpNK_6h__up_up	1.54332	0.222509	1.89522	0.00149552	2.2107	0.000408204	2.5489	9.20848e-06
730576	SPRY4	expNK_3hexpNK_6h__up_up	1.18194	0.769535	1.0531	0.837819	2.44173	6.1972e-07	2.24279	2.40197e-06
4570768	TRAF1	expNK_3hexpNK_6h__up_up	1.37794	0.501284	-1.03314	0.927124	2.17691	0.000731988	2.17918	0.00030085
780711	XIRP1	expNK_3hexpNK_6h__up_up	2.1523	0.123375	1.72453	0.108566	5.68189	3.73928e-07	4.92127	1.20072e-06
5050441	ZEB2	expNK_3hexpNK_6h__up_up	1.59048	0.405384	1.9509	0.0136881	3.44541	2.19738e-05	3.83303	1.54988e-06
2340564	ARL5B	expNK_3hexpNK_6h__up_up	2.10196	0.0618338	1.67121	0.0744509	6.31928	1.14664e-09	2.81691	0.00020774
6020255	EGR2	expNK_3hexpNK_6h__up_up	1.79577	0.0689784	1.59442	0.0374594	6.74848	1.00032e-13	4.14223	1.56688e-09
2640301	TNF	expNK_3hexpNK_6h__up_up	3.54253	0.0685856	2.39219	0.0788799	6.13412	0.000405281	4.38878	0.00220335
6250427	C17ORF96	expNK_3hexpNK_6h__up_up	1.98157	0.160407	1.66956	0.111805	3.85435	3.10419e-05	4.78843	5.31535e-07
2710575	CD69	expNK_3hexpNK_6h__up_up	1.77083	0.123375	1.90048	0.00599135	2.55618	0.00025625	2.53398	0.000115595
6550600	MYC	expNK_3hexpNK_6h__up_up	1.90243	0.295847	1.59807	0.208258	5.5492	1.75088e-06	5.11613	1.99987e-06
4260189	TGIF1	expNK_3hexpNK_6h__up_up	1.84773	0.20826	1.58859	0.135836	3.87082	1.13996e-05	2.85279	0.00033879
5810504	METRNL	expNK_3hexpNK_6h__up_up	1.96284	0.1876	1.96041	0.0322013	2.30936	0.0184171	3.20497	0.000204122
3800253	NFATC1	expNK_3hexpNK_6h__up_up	2.20271	0.246451	2.12865	0.0616873	3.34311	0.00537017	3.86694	0.00063019
4810520	TRIB1	expNK_3hexpNK_6h__up_up	2.70563	0.228619	2.26773	0.108552	5.79388	0.000742217	6.59415	0.000105515
7380477	BCL2A1	expNK_3hexpNK_6h__up_up	1.80373	0.0648783	1.70646	0.0146106	2.49258	0.000103611	3.02258	9.84304e-07
5700551	CCL4L2	expNK_3hexpNK_6h__up_up	1.63074	0.387746	1.5774	0.132906	2.49448	0.00344132	2.18766	0.00715832
3940754	CD226	expNK_3hexpNK_6h__up_up	1.83323	0.058578	1.99086	0.0014211	2.19018	0.00126091	2.13771	0.000779967
610678	ERF	expNK_3hexpNK_6h__up_up	1.25468	0.834335	1.03802	0.934994	2.30351	0.00557082	2.13198	0.00648831
1820594	HBEGF	expNK_3hexpNK_6h__up_up	1.37629	0.749945	1.38592	0.364936	3.08809	0.000645033	2.04093	0.0268974
6370523	KBTBD8	expNK_3hexpNK_6h__up_up	1.02882	0.983068	-1.31707	0.0233927	3.00588	1.58978e-14	2.21907	8.29319e-10
7050711	LYST	expNK_3hexpNK_6h__up_up	1.29745	0.88478	1.666	0.229082	2.42923	0.0498113	2.86895	0.00687249
3170017	MAP2K3	expNK_3hexpNK_6h__up_up	1.60846	0.20939	1.82635	0.00609648	2.07208	0.00327549	2.56332	3.34732e-05
4560739	MAP2K3	expNK_3hexpNK_6h__up_up	1.53938	0.0759151	1.59548	0.00363326	2.1284	1.74741e-05	2.45322	1.45828e-07
3450092	PELI1	expNK_3hexpNK_6h__up_up	1.12162	0.89762	1.45728	0.0331221	2.07199	8.89807e-05	2.31773	2.30681e-06
4810646	PIF1	expNK_3hexpNK_6h__up_up	1.14778	0.898806	1.64647	0.017318	2.22217	0.000430542	2.59913	7.57827e-06
4180356	RBBP6	expNK_3hexpNK_6h__up_up	1.2894	0.397131	1.54225	0.00268685	2.1309	1.75088e-06	2.07675	1.50495e-06
830164	ZFP36L1	expNK_3hexpNK_6h__up_up	1.60364	0.292795	1.76521	0.0209601	2.36568	0.00131933	2.08529	0.00340756
6450669	ANLN	expNK_6h__down	-1.07558	0.932898	-1.28831	0.0843901	-1.30381	0.139684	-2.10967	2.47494e-07
3450408	CCDC34	expNK_6h__down	-1.32825	0.738639	-1.40551	0.258273	-1.54913	0.228973	-2.12229	0.0057992
4150193	CD47	expNK_6h__down	-1.22611	0.438169	-1.5335	0.000361401	-1.36408	0.032902	-2.13747	7.0937e-09
2940398	CDCA2	expNK_6h__down	-1.16898	0.65272	-1.39928	0.00748351	-1.31559	0.0810063	-2.08188	3.96789e-08
2600392	CENPA	expNK_6h__down	-1.03613	0.982949	-1.2568	0.154571	-1.36839	0.0863405	-2.2481	1.35521e-07
4760577	CENPA	expNK_6h__down	-1.22531	0.586722	-1.15306	0.434758	-1.22605	0.367788	-2.08699	1.72507e-06
6380324	CKAP2L	expNK_6h__down	-1.18697	0.834335	-1.53298	0.0408758	-1.47519	0.138261	-2.24993	9.09087e-05
2120053	CYP1B1	expNK_6h__down	-1.56579	0.520356	-1.6364	0.133221	-1.19904	0.791153	-2.00981	0.0309393
240221	DLGAP5	expNK_6h__down	1.05284	0.97038	-1.33549	0.0919541	-1.16629	0.606718	-2.49162	7.31597e-08
5220095	DLGAP5	expNK_6h__down	1.0518	0.968046	-1.3099	0.0654763	-1.09749	0.759233	-2.23865	4.32422e-08
3190102	DSN1	expNK_6h__down	-1.39738	0.362821	-1.47195	0.0443896	-1.20747	0.570472	-2.46283	2.70456e-06
160754	EDG1	expNK_6h__down	-1.52927	0.590588	-1.85419	0.0594358	-1.56014	0.341854	-2.0443	0.033291
3060458	FAM111A	expNK_6h__down	-1.21756	0.621127	-1.23914	0.204246	-1.44803	0.0396989	-2.37936	4.8979e-08
360619	FGR	expNK_6h__down	-1.82077	0.172329	-1.61292	0.0932336	-1.39759	0.433141	-2.28531	0.00267104
6660475	FGR	expNK_6h__down	-1.84769	0.155733	-1.41927	0.250724	-1.9106	0.04282	-2.71075	0.000259799
2060121	FUCA1	expNK_6h__down	-1.48505	0.0150175	-1.8621	3.57081e-07	-1.54871	0.00130534	-2.55409	1.13665e-11
6840600	GLT25D2	expNK_6h__down	-1.1564	0.916937	-1.61197	0.0668558	-1.4244	0.339554	-2.57597	0.000194155
6200072	GPR19	expNK_6h__down	-1.16819	0.766604	-1.41335	0.0269999	-1.15227	0.623031	-2.55428	9.40371e-09
7610537	HMGB2	expNK_6h__down	1.26122	0.508267	1.72052	0.000291032	-1.1249	0.707704	-2.01817	8.68722e-06
4050400	HMMR	expNK_6h__down	-1.29737	0.616305	-1.37574	0.139099	-1.13598	0.771305	-2.86805	3.43796e-07
4060064	HMMR	expNK_6h__down	-1.0608	0.977283	-1.09049	0.768432	-1.5713	0.0719494	-3.07392	1.41467e-07
7040682	HS.25318	expNK_6h__down	-1.56987	0.468841	-1.66802	0.0914676	-1.76176	0.120581	-3.40293	2.67184e-05
3800735	HVCN1	expNK_6h__down	-1.1993	0.875265	-1.66083	0.0526091	-1.62031	0.13831	-2.60664	0.000194334
1110022	KIF11	expNK_6h__down	-1.14103	0.874024	-1.52032	0.0231931	-1.39281	0.170556	-2.05316	0.000107889
4060176	KIF11	expNK_6h__down	-1.1702	0.815074	-1.50652	0.0191365	-1.11747	0.77146	-2.73557	3.7519e-08
1050195	KIF20A	expNK_6h__down	-1.16082	0.62348	-1.47623	0.000491324	-1.9222	1.463e-07	-2.55272	8.39188e-13
4120278	KIF23	expNK_6h__down	-1.01406	0.995997	-1.31412	0.16915	-1.27586	0.378205	-2.29054	7.57827e-06
7330674	KIFC1	expNK_6h__down	1.02788	0.988125	-1.67208	0.000290617	-1.50371	0.0150118	-2.50273	4.25283e-09
3310288	LOC647000	expNK_6h__down	-1.31172	0.336077	-1.4837	0.00642476	-1.41403	0.049542	-2.36976	2.60987e-08
6280184	MAN1C1	expNK_6h__down	-1.25093	0.851058	-1.51144	0.178792	-1.3898	0.472625	-2.54949	0.00100252
130093	MT1H	expNK_6h__down	-1.46903	0.211147	-1.9032	0.000236043	-1.77985	0.0041936	-2.60359	3.34877e-07
2970121	MXD3	expNK_6h__down	-1.22075	0.648357	-1.46394	0.0182289	-1.77936	0.00105163	-3.11727	9.94924e-11
1050470	NDC80	expNK_6h__down	-1.15263	0.898377	-1.43333	0.117948	-1.16253	0.740007	-2.27079	0.000176692
3370086	P2RX7	expNK_6h__down	-1.26891	0.767364	-1.5015	0.107525	-1.25762	0.595374	-2.27488	0.000668431
2070451	PAQR8	expNK_6h__down	-1.34215	0.408238	-1.70876	0.00142544	-1.5476	0.0312162	-2.50867	2.83146e-07
4010397	PLEKHG3	expNK_6h__down	-1.37563	0.387594	-1.68542	0.00365982	-1.95317	0.000796193	-2.08099	8.54639e-05
3850615	PRMT2	expNK_6h__down	-1.39045	0.411093	-1.83046	0.00135574	-1.23793	0.517254	-2.15972	9.52564e-05
1070762	PSRC1	expNK_6h__down	-1.16657	0.607055	-1.10449	0.497043	-1.93506	1.463e-07	-2.81018	5.3677e-14
1500600	RAB37	expNK_6h__down	-1.10902	0.952592	-1.58712	0.0480646	-1.26593	0.551204	-2.73403	1.30694e-05
4810768	S1PR1	expNK_6h__down	-1.39361	0.800076	-1.94012	0.0709842	-2.16014	0.0738134	-2.80147	0.00428152
4210692	SAC3D1	expNK_6h__down	-1.47656	0.270636	-1.50438	0.0443839	-1.41081	0.195527	-2.11605	0.000192688
5860021	SPC25	expNK_6h__down	1.08389	0.958116	-1.06311	0.82909	-1.54195	0.0586618	-2.74737	2.58603e-07
1710630	ST6GAL1	expNK_6h__down	-1.5041	0.0473281	-1.82943	1.83925e-05	-1.62746	0.00246852	-2.20665	1.68472e-07
5870725	TTK	expNK_6h__down	-1.08681	0.94353	-1.37142	0.0757634	-1.38713	0.132465	-2.33434	1.21213e-06
4760338	CDC25B	expNK_6h__down	-1.34101	0.547139	-1.82165	0.00288538	-1.57918	0.0696525	-2.35183	4.36931e-05
360128	KIT	expNK_6h__down	-1.50094	0.517623	-1.74262	0.0496722	-1.9078	0.0493836	-3.50098	7.52036e-06
5080576	KIT	expNK_6h__down	-1.40879	0.532899	-1.94723	0.00400475	-1.76613	0.0431929	-2.80258	1.83591e-05
2000468	SRPK2	expNK_6h__down	-1.64597	0.563349	-1.76984	0.138057	-1.39327	0.616186	-3.01145	0.00247278
3840717	ABI3	expNK_6h__down	-1.38069	0.0765394	-1.77379	1.77592e-06	-1.42842	0.0103096	-2.08654	1.45331e-08
1690608	ALDH3A2	expNK_6h__down	-1.53471	0.00525262	-1.47638	0.0010351	-1.58882	0.000488423	-2.02742	3.67065e-08
1820441	ANGEL2	expNK_6h__down	-1.67721	0.000187423	-1.78862	6.96388e-07	-1.41807	0.00968658	-2.32466	1.0291e-10
1980750	APOL3	expNK_6h__down	-1.2709	0.654013	-1.67334	0.00776303	-1.38444	0.22663	-2.28221	3.44015e-05
6580689	ARSD	expNK_6h__down	-1.15996	0.644005	-1.85477	1.39957e-07	-1.33387	0.0410984	-2.48719	6.67895e-12
3440348	ASH2L	expNK_6h__down	-1.15184	0.698782	-1.55235	0.000221534	-1.42067	0.0120517	-2.05403	2.83654e-08
6510368	C10ORF6	expNK_6h__down	-1.36621	0.307811	-1.85952	9.47367e-05	-1.73828	0.002325	-2.30822	8.19819e-07
7570477	C12ORF35	expNK_6h__down	-1.49502	0.30122	-1.71217	0.00985741	-1.55791	0.0896446	-2.06636	0.000711522
4180133	C13ORF3	expNK_6h__down	-1.12812	0.831042	-1.36605	0.0298141	-1.40729	0.0416108	-2.07953	5.31536e-07
7050719	C1ORF162	expNK_6h__down	-1.43548	0.110526	-1.78726	4.35726e-05	-1.732	0.00057669	-2.18755	2.69133e-07
1710242	C1ORF59	expNK_6h__down	-1.33949	0.269543	-1.54013	0.00287437	-1.74325	0.00055843	-2.19737	2.94368e-07
4480600	C20ORF127	expNK_6h__down	-1.33297	0.72689	-1.49235	0.162132	-1.90134	0.0388588	-2.61411	0.000321966
160593	C21ORF45	expNK_6h__down	-1.59376	0.0168521	-1.94811	3.93844e-06	-1.59162	0.0049561	-2.12573	8.42959e-07
4210619	CD2	expNK_6h__down	-1.14326	0.969365	-1.78573	0.192453	-1.5495	0.522463	-2.43954	0.0385088
5860224	CD244	expNK_6h__down	1.02725	0.992629	-1.19093	0.502791	-1.539	0.0958878	-2.37001	4.27002e-05
6100615	CD93	expNK_6h__down	-1.23775	0.669036	-1.52243	0.0193987	-1.51805	0.0527736	-2.02836	0.000101039
4200451	CDC25C	expNK_6h__down	-1.02603	0.986423	-1.1748	0.27666	-1.17607	0.428068	-2.0774	6.6446e-08
6980202	CDCA1	expNK_6h__down	1.01534	0.995057	1.00365	0.987313	-1.31142	0.158122	-2.02508	2.80165e-06
5810719	CIDEB	expNK_6h__down	-1.37303	0.548136	-1.4652	0.107624	-1.42535	0.255511	-2.2145	0.000453024
1050672	CKAP2	expNK_6h__down	-1.32492	0.50801	-1.36538	0.121094	-1.38515	0.196861	-2.05225	0.000162862
7040711	CKAP2	expNK_6h__down	-1.27	0.562865	-1.44762	0.0339208	-1.2473	0.404223	-2.08569	2.3341e-05
2370093	COMMD4	expNK_6h__down	-1.0485	0.965468	-1.13953	0.365474	-1.3728	0.0256521	-2.01493	4.12837e-08
5910541	CTNS	expNK_6h__down	-1.48551	0.12571	-1.71319	0.000800408	-1.76246	0.00184996	-2.17702	4.28003e-06
3520020	CYFIP2	expNK_6h__down	-1.24859	0.451403	-1.64475	0.000166797	-1.25044	0.236806	-2.2218	2.94645e-08
2650598	CYP4V2	expNK_6h__down	-1.08253	0.969621	-1.95492	0.00586575	-1.13298	0.836905	-2.05159	0.00472467
6110575	FAIM	expNK_6h__down	-1.4984	0.584532	-1.94235	0.027327	-1.24607	0.719589	-2.02051	0.0251872
2680278	FAM111A	expNK_6h__down	-1.29078	0.22474	-1.4454	0.00196067	-1.57332	0.000641311	-2.26441	5.8025e-10
2230609	FAM111B	expNK_6h__down	-1.16537	0.846785	-1.23264	0.340477	-1.19826	0.597015	-2.14609	6.12442e-05
7330563	FAM178A	expNK_6h__down	-1.40088	0.257852	-1.6376	0.00273171	-1.38849	0.126793	-2.18502	5.47203e-06
1690630	FAM43A	expNK_6h__down	-1.57609	0.236362	-1.51029	0.0746469	-1.57727	0.0992005	-2.03056	0.0016628
4730204	FCRLB	expNK_6h__down	-1.64588	0.170653	-1.58692	0.0438899	-1.42049	0.262706	-2.18967	0.000559215
5270619	FGD3	expNK_6h__down	-1.4477	0.134066	-1.25795	0.183344	-1.8434	0.0003068	-2.1035	3.52415e-06
10504	FGFBP2	expNK_6h__down	-1.45757	0.289959	-1.81453	0.00164363	-1.55382	0.0614757	-2.50092	4.03935e-06
4780133	GBA	expNK_6h__down	-1.17664	0.788924	-1.78115	0.000398941	-1.36689	0.154778	-2.06	2.46358e-05
580048	GBA	expNK_6h__down	-1.0733	0.963147	-1.61762	0.00589892	-1.43449	0.105894	-2.05122	6.84287e-05
4880626	GIMAP4	expNK_6h__down	-1.02011	0.994876	-1.3172	0.153898	-1.62017	0.0182395	-2.27365	6.00109e-06
6980497	H2AFX	expNK_6h__down	-1.46763	0.455941	-1.86815	0.00764239	1.12838	0.835041	-2.2494	0.000807822
3460164	HBA1	expNK_6h__down	-1.30755	0.899824	-1.88542	0.154072	-1.14682	0.904948	-2.59669	0.0279437
6620170	HBA2	expNK_6h__down	-1.09652	0.984013	-2.28069	0.0651307	-1.27533	0.805508	-3.42051	0.0053068
3180367	HJURP	expNK_6h__down	-1.17983	0.784028	-1.5696	0.00689346	-1.57557	0.0200361	-2.042	3.38694e-05
4900731	HLA-DMB	expNK_6h__down	-1.2563	0.652118	-1.72562	0.0026227	-1.6471	0.0197403	-2.15457	4.6582e-05
5290768	HS.483906	expNK_6h__down	-1.4135	0.259121	-1.81028	0.000400318	-1.36332	0.177821	-2.12212	1.97627e-05
6860593	HS.568928	expNK_6h__down	-1.18941	0.734838	-1.85638	7.03233e-05	-1.86897	0.000334828	-2.25175	9.9601e-07
3990553	HS.576106	expNK_6h__down	-1.18505	0.767364	-1.38646	0.0637354	-1.35803	0.170556	-2.027	3.89336e-05
6270670	IDH1	expNK_6h__down	-1.56053	0.156504	-1.63585	0.0109991	-1.54108	0.0700301	-2.03849	0.000332287
5420110	KIAA1279	expNK_6h__down	-1.29916	0.478034	-1.70653	0.00111709	1.02779	0.959101	-2.03598	3.43462e-05
5310332	LCMT2	expNK_6h__down	-1.30351	0.473448	-1.80206	0.000344979	-1.20205	0.525963	-2.02124	4.61134e-05
360731	LOC728661	expNK_6h__down	-1.74339	6.88947e-05	-1.90958	8.31128e-08	-1.79179	7.99532e-06	-2.75701	4.77792e-13
5550592	LOC728661	expNK_6h__down	-1.63903	0.0117466	-1.83837	3.36994e-05	-1.56781	0.00842901	-2.75952	5.6972e-10
4830204	MBP	expNK_6h__down	-1.07988	0.969439	-1.69531	0.0276307	-1.35603	0.407019	-2.22448	0.000898221
3940484	MEF2D	expNK_6h__down	-1.38994	0.232531	-1.85462	5.85988e-05	-1.45897	0.0468019	-2.03215	1.19566e-05
1780224	MGC42367	expNK_6h__down	-1.64888	0.130053	-1.77574	0.00550231	-1.64111	0.049542	-2.02453	0.000993583
1170300	MT1G	expNK_6h__down	-1.39333	0.460856	-1.73057	0.0075411	-1.69062	0.0314758	-2.19989	0.000194141
6100630	MUM1	expNK_6h__down	-1.29308	0.549104	-1.83084	0.000560408	-1.38083	0.179876	-2.03248	0.000113143
1980039	NEIL3	expNK_6h__down	-1.12214	0.832409	-1.25515	0.117781	-1.33251	0.088121	-2.06773	2.50894e-07
3170446	NUDT21	expNK_6h__down	-1.31571	0.846785	-1.1004	0.852049	-1.30122	0.696523	-2.13339	0.0349777
7000161	OIP5	expNK_6h__down	-1.26874	0.737796	-1.40974	0.154571	-1.20557	0.664217	-2.22726	0.000383948
3450725	PCYOX1	expNK_6h__down	-1.51839	0.104104	-1.84902	0.000144496	-1.2859	0.297778	-2.10982	1.19566e-05
5890131	PDXK	expNK_6h__down	-1.26232	0.592343	-1.37914	0.0768019	-1.79472	0.00220793	-2.11123	2.23846e-05
770411	PHF15	expNK_6h__down	-1.16221	0.849663	-1.60011	0.0110576	-1.50396	0.0746332	-2.04213	0.000165645
3360717	PIK3CD	expNK_6h__down	-1.21015	0.70075	-1.70886	0.000970109	-1.63419	0.00925902	-2.0135	3.76431e-05
2140273	PRIM1	expNK_6h__down	-1.07351	0.979935	-1.10013	0.817044	-1.40357	0.446285	-2.06015	0.0124534
6200390	PRIM1	expNK_6h__down	-1.12437	0.968046	-1.09	0.867576	-1.3756	0.594829	-2.12344	0.0317393
6560564	PRKCA	expNK_6h__down	-1.03422	0.991812	-1.38765	0.221055	-1.10583	0.869776	-2.23798	0.000918276
6130747	PRPSAP1	expNK_6h__down	-1.38653	0.25163	-1.26378	0.191033	-1.54556	0.0198315	-2.18199	2.68647e-06
1510152	PSRC1	expNK_6h__down	-1.20127	0.497817	-1.0023	0.990959	-1.49357	0.00267177	-2.11831	4.8689e-09
3890347	RAD51L3	expNK_6h__down	-1.30756	0.477735	-1.55143	0.010303	-1.87059	0.000881467	-2.23731	5.05214e-06
1710639	RBM4B	expNK_6h__down	-1.52381	0.0689784	-1.71263	0.00042504	-1.48318	0.0338039	-2.13225	2.8435e-06
1170703	RCSD1	expNK_6h__down	-1.13008	0.862126	-1.37516	0.0596221	-1.55205	0.0190087	-2.26994	1.00744e-06
2490181	SFRS10	expNK_6h__down	-1.10988	0.911617	-1.85537	0.000250866	-1.20861	0.525204	-2.05656	4.80332e-05
1450301	SLAMF6	expNK_6h__down	-1.3168	0.624837	-1.72392	0.0100636	-1.55189	0.100598	-2.04475	0.0010082
6350392	SLC1A4	expNK_6h__down	-1.19076	0.828132	-1.59363	0.021726	-1.38704	0.241157	-2.42651	1.5641e-05
3800725	SPHK2	expNK_6h__down	-1.13498	0.899878	-1.38648	0.113999	-1.64285	0.0282335	-2.06647	0.000225316
3840554	SPOCK2	expNK_6h__down	-1.32499	0.83045	-1.58745	0.204942	-1.58815	0.34166	-2.23207	0.0197829
6450619	SPON2	expNK_6h__down	-1.50277	0.764713	-1.97315	0.111805	1.12577	0.918209	-2.38005	0.0442804
5810278	SYTL2	expNK_6h__down	-1.12172	0.97974	-1.23415	0.734538	-1.05259	0.972087	-2.84338	0.025344
6760037	SYTL2	expNK_6h__down	-1.17972	0.962124	-1.41169	0.498807	-1.02201	0.988561	-2.69699	0.0203474
4390484	TACC3	expNK_6h__down	-1.54794	0.0326348	-1.92927	6.03955e-06	-1.47924	0.0241017	-2.24748	1.82823e-07
5050603	TBC1D10C	expNK_6h__down	-1.32235	0.65272	-1.84967	0.00608302	-1.26185	0.562879	-2.02676	0.00241417
3450154	TRAF3IP3	expNK_6h__down	-1.40972	0.376083	-1.75221	0.00330903	-1.46947	0.120613	-2.0902	0.000198443
4490577	TUBA1A	expNK_6h__down	-1.2663	0.865762	-1.74311	0.100785	-1.42884	0.50564	-2.12452	0.0255833
3610259	TUBB	expNK_6h__down	-1.00488	0.998714	1.06663	0.839987	-1.36674	0.307998	-2.04055	0.000882463
6580474	TUBB	expNK_6h__down	-1.17655	0.671798	-1.26762	0.103449	-1.82205	4.33445e-05	-2.13558	1.05683e-07
2940110	UHRF1	expNK_6h__down	-1.35718	0.731512	-1.55684	0.146097	-1.62759	0.198539	-2.04419	0.0150464
6900209	ADAM19	expNK_6h__up	1.38131	0.851058	1.58225	0.329976	1.38239	0.687392	2.9334	0.0104901
5960670	ARID3B	expNK_6h__up	1.08247	0.968046	1.5599	0.0507754	1.2069	0.657562	2.27578	0.000241718
3060603	BACH2	expNK_6h__up	1.00769	0.997932	-1.01339	0.967737	1.81299	0.00579457	2.05099	0.000249551
4070719	C15ORF48	expNK_6h__up	1.18772	0.889973	1.17261	0.635283	1.90399	0.0296687	2.49335	0.000381751
6280725	C7ORF40	expNK_6h__up	1.14033	0.906615	1.36467	0.175828	1.22029	0.603993	2.72895	2.80165e-06
4760398	CCDC107	expNK_6h__up	1.58151	0.233033	1.71843	0.0144027	1.41422	0.266726	2.4057	9.72053e-05
650300	CCDC86	expNK_6h__up	1.22375	0.83045	-1.01759	0.966282	1.71705	0.0575676	2.25772	0.000684569
670286	CDK6	expNK_6h__up	1.21995	0.852541	1.12587	0.736648	1.01034	0.992142	2.04688	0.00539218
5900452	CHST7	expNK_6h__up	1.19348	0.779947	1.79871	0.000770323	1.2031	0.558386	3.2979	7.72752e-10
4920064	CISH	expNK_6h__up	-1.32804	0.734838	-1.39178	0.270717	1.71162	0.103891	2.01199	0.010649
1070333	CST6	expNK_6h__up	1.31584	0.705435	1.22545	0.503527	1.37378	0.393512	3.13599	3.91069e-06
7100639	ERRFI1	expNK_6h__up	1.25983	0.671798	1.63749	0.0105048	1.57237	0.0532327	2.53863	2.94747e-06
6280048	FAM89A	expNK_6h__up	1.17187	0.824828	1.2442	0.297564	1.56879	0.0359475	2.26083	1.08278e-05
2760079	FOXC1	expNK_6h__up	1.53806	0.155204	1.40919	0.0831216	1.84912	0.00322653	4.61114	8.39188e-13
5570114	GADD45G	expNK_6h__up	-1.1346	0.928797	1.40027	0.192972	1.35928	0.393512	4.47857	2.06465e-09
7510634	GPRC5C	expNK_6h__up	-1.04333	0.983488	1.45295	0.0580676	1.78076	0.00667947	3.00663	3.44042e-08
1660196	HK1	expNK_6h__up	1.2021	0.614975	1.61416	0.000447602	1.41076	0.0393802	2.14001	2.01698e-07
3130358	HS.25892	expNK_6h__up	1.14674	0.929813	1.43563	0.202706	1.44021	0.332942	2.62725	0.000197218
4890324	HS.538259	expNK_6h__up	1.23004	0.80458	1.48971	0.0877456	1.88696	0.0113406	3.07216	8.8056e-07
2490717	HS.538535	expNK_6h__up	1.11989	0.885741	-1.02925	0.915039	1.50072	0.0369621	2.12057	7.61266e-06
380370	HSPC111	expNK_6h__up	1.36661	0.450053	1.11952	0.662612	1.3205	0.32433	2.56075	1.92512e-06
6760671	IVNS1ABP	expNK_6h__up	1.04339	0.990314	1.94553	0.0126666	1.98663	0.0286615	2.22349	0.00366161
2760008	KCTD11	expNK_6h__up	1.16854	0.790467	1.66535	0.00117516	1.30288	0.236078	2.13118	4.79386e-06
5870482	KDM5B	expNK_6h__up	1.37274	0.646331	1.6212	0.0693906	1.42502	0.351989	2.39504	0.000766754
3710070	LOC100131330	expNK_6h__up	1.50595	0.0868884	1.88623	3.95841e-05	1.60536	0.00839952	2.83799	1.17989e-09
1820670	LOC641978	expNK_6h__up	1.04751	0.98564	-1.15144	0.638113	1.77891	0.0289763	2.3646	0.000171722
4010433	LOC650832	expNK_6h__up	1.52127	0.337333	1.73423	0.0156186	1.76889	0.0331057	2.98883	2.75704e-06
1990358	METTL1	expNK_6h__up	1.15094	0.950952	1.1774	0.697314	1.0042	0.996325	2.26034	0.0101717
650348	METTL1	expNK_6h__up	1.1111	0.969439	1.20246	0.673024	1.15642	0.85764	2.17538	0.0223021
3130075	MGC4677	expNK_6h__up	1.56334	0.398849	1.80677	0.0241734	1.69291	0.107749	3.25286	8.60573e-06
1230070	NDRG1	expNK_6h__up	1.15431	0.834583	1.72725	0.00101177	1.61842	0.0134494	2.30456	1.99987e-06
3120136	NFAT5	expNK_6h__up	1.42983	0.565534	1.76637	0.0287943	1.50153	0.2569	2.31203	0.00132732
3780670	NGLY1	expNK_6h__up	1.19223	0.731004	1.54351	0.00639396	1.3723	0.12515	2.20612	1.92653e-06
5960132	NOLC1	expNK_6h__up	1.33365	0.52841	1.96738	0.000392859	1.67625	0.0243931	2.76577	6.0738e-07
540221	NOP2	expNK_6h__up	1.08472	0.925242	1.39539	0.0240991	1.19813	0.438231	2.22521	1.49842e-07
7050113	NTRK1	expNK_6h__up	1.07824	0.965598	1.09508	0.740062	1.399	0.198806	2.36585	1.28282e-05
730528	PLAUR	expNK_6h__up	1.36481	0.467019	1.73885	0.00427528	1.96151	0.00193936	2.45884	7.9321e-06
1010653	POLR1C	expNK_6h__up	1.25918	0.501585	1.04206	0.861539	1.55901	0.0100391	2.09533	2.30681e-06
1230673	PPAN	expNK_6h__up	1.36042	0.497817	1.3485	0.179553	1.89913	0.00443766	2.5368	6.7791e-06
4670706	PPP2R1B	expNK_6h__up	1.56478	0.242983	1.68419	0.0178035	1.99429	0.00470402	3.54509	3.8237e-08
1240358	RAB20	expNK_6h__up	1.28781	0.589252	1.1297	0.622011	1.77582	0.00609405	2.52765	1.48891e-06
2360091	RNU1G2	expNK_6h__up	1.11165	0.95932	1.31179	0.35828	1.68983	0.0918983	2.08827	0.00414885
3460687	RRP12	expNK_6h__up	1.13729	0.876585	1.66615	0.00385294	1.51802	0.0548346	2.94663	1.38297e-08
1010181	SAMD8	expNK_6h__up	1.19678	0.549309	1.8903	3.0968e-07	1.62707	0.000381631	2.79674	8.39188e-13
380603	SLC31A1	expNK_6h__up	1.70244	0.104084	1.88626	0.00230726	1.79591	0.016733	2.57354	1.32219e-05
270152	SLC7A5	expNK_6h__up	1.15296	0.962124	2.02073	0.0523458	1.27756	0.740176	2.81431	0.00401889
1510228	SNORD12C	expNK_6h__up	-1.02311	0.994876	1.16305	0.583751	1.94044	0.00498795	2.07616	0.000717076
3370603	SPAG9	expNK_6h__up	1.57693	0.0933534	1.77134	0.0010351	1.9423	0.000653873	2.63357	2.01698e-07
3360681	TNFAIP3	expNK_6h__up	1.68179	0.226643	1.44336	0.182101	1.49108	0.251839	3.20864	4.91375e-06
160370	TPM2	expNK_6h__up	1.03409	0.990314	1.46585	0.0845537	1.15795	0.742229	2.52364	1.56166e-05
3840053	UGP2	expNK_6h__up	1.22535	0.868418	1.22512	0.570793	1.19286	0.771305	2.05198	0.0125372
2190537	WDR74	expNK_6h__up	1.24189	0.486864	1.09214	0.638283	1.20103	0.400747	2.00432	1.61814e-06
7560273	ZBTB32	expNK_6h__up	-1.11338	0.942594	1.1153	0.717943	1.93864	0.00647273	3.68799	1.27719e-08
610356	ZDHHC9	expNK_6h__up	1.38844	0.225107	1.92847	1.66862e-05	1.2944	0.233845	3.65303	5.79938e-13
770152	ZSWIM6	expNK_6h__up	1.18232	0.821544	1.67324	0.00599135	1.82321	0.00458791	3.32445	3.22918e-09
4040719	DNAJC25	expNK_6h__up	1.34391	0.415131	1.66752	0.00274687	1.64867	0.0115105	2.44427	7.09632e-07
5910600	FAM57A	expNK_6h__up	1.63917	0.0702362	1.89377	0.000375952	1.6844	0.0136491	2.66093	3.44873e-07
6840619	FAM80A	expNK_6h__up	1.38477	0.367315	1.83465	0.000630214	1.16376	0.672167	2.20817	2.13279e-05
5270541	GAPDHL6	expNK_6h__up	1.65866	0.10005	1.9655	0.000546488	1.17265	0.692019	2.0319	0.000554259
4220064	GPI	expNK_6h__up	1.18127	0.79948	1.79806	0.000580216	1.25987	0.393906	2.35021	2.27238e-06
7400193	LOC729708	expNK_6h__up	1.46528	0.110526	1.91079	1.66862e-05	1.49226	0.0269956	2.58046	7.92377e-09
3390639	LOC732165	expNK_6h__up	1.57098	0.236689	1.93189	0.00206942	1.9293	0.00768317	3.27202	1.97672e-07
270408	P4HA2	expNK_6h__up	1.37755	0.539319	1.51065	0.0774217	1.26691	0.537041	2.5431	3.76431e-05
4010064	P4HA2	expNK_6h__up	1.49659	0.589252	1.67455	0.103814	1.30588	0.636683	3.17333	0.000137502
360735	PGK1	expNK_6h__up	1.15271	0.752164	1.67052	9.19923e-05	1.51248	0.00648732	2.01385	6.04642e-07
5700112	AVL9	expNK_6h__up	1.6121	0.0054982	1.72709	3.75574e-05	1.34411	0.0798205	2.05727	3.48605e-07
6110717	BCL2L11	expNK_6h__up	-1.07318	0.970426	1.59276	0.0427255	1.2145	0.650154	2.07527	0.00135701
4860356	BYSL	expNK_6h__up	1.14846	0.870357	1.25117	0.304896	1.7664	0.00731263	2.30694	1.3596e-05
3400300	BZW1	expNK_6h__up	1.31595	0.394066	1.56908	0.00385962	1.7455	0.00140374	2.02282	1.35546e-05
3290379	C12ORF23	expNK_6h__up	1.46702	0.236904	1.78432	0.00136541	1.17406	0.653312	2.06905	0.000119712
7400280	C6ORF114	expNK_6h__up	1.02254	0.994876	1.35147	0.16888	1.50954	0.0998643	2.29247	4.40777e-05
2340768	CD82	expNK_6h__up	1.16065	0.918856	1.56754	0.101154	1.83144	0.051042	2.01505	0.00882636
1030026	CENPV	expNK_6h__up	1.08898	0.961078	1.6633	0.0138526	-1.24606	0.537042	2.11286	0.00038474
10722	CENPV	expNK_6h__up	1.05638	0.97974	1.56067	0.0306322	1.20126	0.630326	2.46636	1.19566e-05
3060128	CHSY1	expNK_6h__up	1.43043	0.012407	1.75045	2.69699e-07	1.93564	3.61758e-08	2.63809	6.90618e-14
5290397	CLCF1	expNK_6h__up	1.01476	0.996287	-1.17375	0.609373	1.82461	0.0321257	2.16883	0.00147503
6370414	CLECL1	expNK_6h__up	1.04806	0.980881	1.25006	0.302851	1.17794	0.646856	2.09735	0.000101039
1940253	CRY1	expNK_6h__up	1.05771	0.973477	1.69153	0.00375522	1.5176	0.0638469	2.34022	6.87171e-06
2850059	CRY1	expNK_6h__up	1.12921	0.892602	1.77327	0.00106651	1.46719	0.0857297	2.05273	8.61707e-05
4010491	CST6	expNK_6h__up	1.11875	0.94427	1.10899	0.751551	1.22521	0.641481	2.35193	0.000255134
5890451	CTNNA1	expNK_6h__up	1.17859	0.835537	1.47099	0.0584498	-1.11527	0.810379	2.1034	0.000194871
6280332	CXCL16	expNK_6h__up	1.23568	0.781792	1.4418	0.111927	1.14519	0.776037	2.31214	0.00013117
2900725	CYP27B1	expNK_6h__up	1.00179	0.998742	-1.02544	0.893249	1.03621	0.914214	2.4533	3.52397e-12
2750719	DDX21	expNK_6h__up	1.39797	0.58426	1.72138	0.0293991	1.76923	0.053476	2.21539	0.00146886
2650041	DUSP4	expNK_6h__up	1.19556	0.949658	1.68175	0.224356	1.60504	0.434072	2.51455	0.0217543
630674	ECE2	expNK_6h__up	1.20103	0.686936	1.25691	0.186174	1.14717	0.645368	2.00106	1.36483e-05
290468	EIF2C2	expNK_6h__up	1.31377	0.761564	1.62758	0.0806879	1.2028	0.742427	2.0183	0.0109363
3940564	FAM131A	expNK_6h__up	1.01004	0.997932	1.6479	0.0352948	1.1023	0.870641	2.47259	0.000124948
5690132	FAM195A	expNK_6h__up	1.07624	0.983068	1.63547	0.138803	1.19377	0.802399	2.16956	0.0162407
3940133	FAM46A	expNK_6h__up	1.28148	0.695089	1.7636	0.00741168	1.52245	0.124992	2.60315	1.21274e-05
6940343	FAM60A	expNK_6h__up	1.58458	0.241944	1.84734	0.00555499	1.32552	0.428068	2.03134	0.00204044
7400747	FAM89A	expNK_6h__up	1.09262	0.957312	1.00983	0.976832	1.47867	0.141619	2.21652	0.000146004
2350019	FEZ1	expNK_6h__up	1.66378	0.133593	1.63645	0.0231514	1.28691	0.475328	2.42424	5.07814e-05
3930168	FEZ1	expNK_6h__up	1.43712	0.39252	1.80375	0.00406327	1.44638	0.187694	2.06015	0.000711584
4210564	FHL3	expNK_6h__up	1.29519	0.662855	1.29018	0.305052	1.92592	0.00644511	2.0887	0.000764577
3400278	FXYD5	expNK_6h__up	1.34243	0.472282	1.58627	0.0141163	1.96972	0.0009748	2.5333	1.6073e-06
5130538	GPR3	expNK_6h__up	1.30658	0.202698	1.15387	0.322889	1.68982	8.69341e-05	2.15584	6.34629e-09
7570324	ID3	expNK_6h__up	1.06847	0.961078	1.12767	0.563355	1.15445	0.638213	2.37307	2.29316e-07
3060735	IL1RN	expNK_6h__up	1.03558	0.994315	1.17334	0.701528	1.9477	0.0718025	2.30798	0.00748921
2140360	INF2	expNK_6h__up	1.14689	0.809089	1.4757	0.00824942	1.41565	0.0529383	2.32001	6.6446e-08
5550092	ISM1	expNK_6h__up	1.22361	0.740393	1.05779	0.844451	1.81076	0.00469842	2.26604	2.0123e-05
2320286	JARID2	expNK_6h__up	1.22132	0.809089	1.68069	0.0170338	1.21442	0.637106	2.57013	1.95463e-05
7150491	LOC346887	expNK_6h__up	1.16207	0.7634	1.29245	0.100287	1.13153	0.665677	2.05844	1.77775e-06
6550672	LOC387791	expNK_6h__up	1.47821	0.0744675	1.48214	0.00692667	1.65098	0.00209994	2.25781	1.24273e-07
830682	LOC387934	expNK_6h__up	-1.0714	0.984176	1.30741	0.509168	1.33268	0.638606	2.01997	0.0423221
2940192	LOC389791	expNK_6h__up	1.28374	0.587758	1.03479	0.909391	1.4476	0.112042	2.01249	0.000189648
6620576	LOC641825	expNK_6h__up	1.15082	0.832228	1.57601	0.00509695	1.98792	0.000108301	2.65735	2.08328e-08
7000719	LOC650254	expNK_6h__up	1.44749	0.111188	1.57398	0.00197714	1.57836	0.00682254	2.36346	4.78534e-08
3390239	LOC651158	expNK_6h__up	1.25985	0.871232	1.48352	0.275547	1.53722	0.369392	2.18241	0.0188462
4810670	LOC652675	expNK_6h__up	1.21474	0.430293	1.80264	3.0968e-07	1.21123	0.234743	2.05402	6.71282e-09
6510131	LOC728115	expNK_6h__up	1.33535	0.463541	1.84648	0.000513889	1.33354	0.259802	2.03525	0.000123343
6760600	LOC729608	expNK_6h__up	1.37165	0.112196	1.4992	0.00122212	1.54976	0.00202691	2.07464	6.10012e-08
4920601	LOC729666	expNK_6h__up	1.31757	0.209496	1.74964	8.82332e-06	1.29958	0.108192	2.05965	8.89469e-08
50201	LRRC8C	expNK_6h__up	1.12756	0.925939	1.60079	0.0335788	1.73127	0.031056	2.0708	0.000987854
4290315	LTBP4	expNK_6h__up	1.06461	0.984013	1.29515	0.470298	1.19733	0.779141	2.19359	0.00888263
3370280	MPP6	expNK_6h__up	1.17097	0.788924	1.71093	0.000711788	1.22921	0.421717	2.5595	4.1792e-08
130220	MRTO4	expNK_6h__up	1.27444	0.725099	1.05342	0.882619	1.08366	0.892732	2.13762	0.000721892
1010328	NEDD9	expNK_6h__up	1.03235	0.993925	1.25668	0.49618	1.79061	0.0769707	2.37066	0.00158658
2100129	NEDD9	expNK_6h__up	1.04095	0.988125	1.42186	0.128616	1.81123	0.0161304	2.03397	0.00121231
6960538	NOP2	expNK_6h__up	1.15807	0.728467	1.28402	0.0762813	1.20932	0.341533	2.27577	7.92377e-09
6100468	NPTX1	expNK_6h__up	-1.06998	0.983068	1.43464	0.276136	1.52975	0.315881	2.43069	0.00272321
4590424	PDCD2L	expNK_6h__up	1.37124	0.23297	1.24224	0.200578	1.39662	0.0744111	2.05992	3.75104e-06
360475	PLAUR	expNK_6h__up	1.07636	0.968046	1.12954	0.646473	1.0717	0.898941	2.01626	0.000521367
610445	PPFIA1	expNK_6h__up	1.19248	0.645741	1.87757	4.75119e-06	1.19168	0.435082	2.62907	3.04276e-10
2000014	PPP1R12B	expNK_6h__up	1.59099	0.0982941	1.84435	0.000609666	1.43691	0.122843	2.07708	9.56256e-05
1090546	PPTC7	expNK_6h__up	1.51263	0.0815401	1.77941	0.000178065	1.62548	0.00644511	2.10476	4.79533e-06
4850301	PTRF	expNK_6h__up	1.01798	0.995057	1.17838	0.427016	1.17791	0.597997	2.12745	1.30214e-05
2450554	RBPJ	expNK_6h__up	1.09361	0.964853	1.90414	0.00390538	1.62324	0.0858982	2.16654	0.000859179
450538	RBPJ	expNK_6h__up	1.254	0.788924	1.87537	0.00638781	1.37712	0.365509	2.3214	0.000406358
3400019	RGS2	expNK_6h__up	1.60474	0.643474	1.67722	0.223611	2.13666	0.112534	2.65429	0.013573
160674	RHOH	expNK_6h__up	1.66136	0.109533	1.90399	0.0012622	1.54207	0.0895464	2.32243	5.47255e-05
4640095	RPL9	expNK_6h__up	1.51782	0.203061	1.78748	0.00222912	1.03294	0.957514	2.00872	0.000425194
3840398	RSRC2	expNK_6h__up	1.61219	0.0761321	1.85903	0.000423419	1.15257	0.697117	2.1263	4.41468e-05
5910187	SDHALP1	expNK_6h__up	1.04897	0.96249	1.17496	0.227863	1.18852	0.322488	2.1016	4.43996e-09
4200441	SEC14L1	expNK_6h__up	1.46691	0.161732	1.75022	0.000659549	1.43017	0.0890801	2.00611	5.31907e-05
3710075	SLC12A8	expNK_6h__up	-1.07298	0.971622	1.50719	0.0868491	1.26962	0.544384	2.02655	0.00234106
3890709	SMAD7	expNK_6h__up	1.25144	0.781498	1.05028	0.894767	1.60613	0.0970013	2.25748	0.00046046
1300608	SNHG9	expNK_6h__up	-1.14201	0.944162	1.01397	0.975238	1.24456	0.685533	2.12218	0.00750586
1240750	SNTB2	expNK_6h__up	1.11316	0.951758	1.2279	0.480027	1.65628	0.0809667	2.07886	0.00220517
840053	SNTB2	expNK_6h__up	-1.05753	0.980632	-1.03746	0.920986	1.26457	0.542203	2.01594	0.00203736
1070373	SNX30	expNK_6h__up	1.04537	0.969365	1.32546	0.0372834	1.26926	0.173402	2.28155	4.64172e-09
2680553	SPAG1	expNK_6h__up	1.23185	0.788865	1.916	0.00192305	1.45471	0.195336	2.36187	8.61185e-05
130164	SPAG9	expNK_6h__up	1.23321	0.731408	1.70522	0.00484401	1.71711	0.0139803	2.3516	1.32082e-05
2070440	ST8SIA4	expNK_6h__up	1.26897	0.433052	1.88584	5.78832e-06	1.8961	3.3021e-05	2.08717	7.09632e-07
6270138	TACSTD2	expNK_6h__up	-1.00883	0.998585	1.11366	0.778289	1.22149	0.7107	2.83783	0.000107468
3520768	TAGLN3	expNK_6h__up	1.08621	0.926082	1.05958	0.792221	1.59551	0.00557814	2.5452	5.52636e-09
7050612	TIAM2	expNK_6h__up	1.12911	0.94867	1.12613	0.744672	1.64421	0.13253	2.1697	0.0033981
5670440	TNFRSF9	expNK_6h__up	1.41796	0.863268	2.16697	0.122234	1.98608	0.314873	2.79529	0.0401555
3460187	UAP1	expNK_6h__up	1.39688	0.393127	1.76285	0.00271741	1.4374	0.147875	2.37451	1.14378e-05
7050561	ZNF259	expNK_6h__up	1.2704	0.358502	1.32744	0.0375483	1.60349	0.00120537	2.35364	1.99554e-09
5810201	ZNF593	expNK_6h__up	1.06308	0.978192	1.04972	0.890404	1.21999	0.620811	2.18303	0.000376021

## Sheet: prim NKC
ProbeID	TargetID	Venn_SC5314	FC_SC5314_prNK_3h	adj.p_SC5314_prNK_3h	FC_SC5314_prNK_6h	adj.p_SC5314_prNK_6h	FC_SC5314_expNK_3h	adj.p_SC5314_expNK_3h	FC_SC5314_expNK_6h	adj.p_SC5314_expNK_6h
6590682	CCL3	prNK_3hprNK_6h__up_up	2.48437	1.43699e-08	2.70581	3.50582e-11	-1.01338	0.979636	1.43182	0.0164469
1570553	IL8	prNK_3hprNK_6h__up_up	12.6267	6.57703e-08	13.4837	1.16212e-09	1.84179	0.319172	1.75353	0.265645
5810095	SERPINB2	prNK_3hprNK_6h__up_up	4.1422	0.00136321	4.33252	3.8272e-05	-1.02505	0.985176	-1.20189	0.750961
6350209	SERPINB2	prNK_3hprNK_6h__up_up	5.88673	0.00137019	6.32607	3.36282e-05	1.01155	0.994495	1.0454	0.964265
1580465	AMICA1	prNK_6h__down	-1.15138	0.925467	-2.16329	0.00179831	-1.17075	0.779702	-1.86636	0.0193872
160070	C16ORF30	prNK_6h__down	-1.24348	0.616535	-2.38405	1.39957e-07	-1.27371	0.324105	-1.70756	0.00170703
5490408	CEBPD	prNK_6h__down	-1.84815	0.375456	-2.88165	0.00179098	-1.69104	0.29409	-2.02555	0.0633947
1440064	HS.197143	prNK_6h__down	-1.67709	0.155204	-2.73322	4.87533e-06	-1.44784	0.234715	-1.55077	0.0781401
6900600	MFSD5	prNK_6h__down	-1.52539	0.0556543	-2.97375	2.08383e-11	-1.47279	0.031927	-1.75336	0.00032753
6200402	MT1A	prNK_6h__down	-1.69093	0.00709576	-2.17538	2.77409e-07	-1.60341	0.00594839	-1.80953	0.000144428
450615	MT2A	prNK_6h__down	-1.53502	0.179344	-2.07427	9.95928e-05	-1.53316	0.0722657	-1.94323	0.000774147
5090189	OGDH	prNK_6h__down	-1.10918	0.954309	-2.48148	4.15894e-05	-1.11982	0.841801	-1.52913	0.0961191
6760554	RER1	prNK_6h__down	-1.45056	0.33565	-2.07507	0.000176339	-1.42984	0.183639	-1.5419	0.046278
6510156	SNORA12	prNK_6h__down	-1.25761	0.906509	-2.42595	0.0146643	1.06606	0.955729	-1.81339	0.152621
5270333	APPBP2	prNK_6h__down	-1.37086	0.1573	-2.50377	1.93724e-10	-1.32759	0.103782	-1.97255	1.88945e-06
3290747	ATP2A3	prNK_6h__down	-1.29696	0.830576	-2.18636	0.00927001	1.07844	0.934808	-1.28283	0.553128
2510477	B3GALT6	prNK_6h__down	-1.43955	0.262821	-2.44391	6.73421e-07	-1.29084	0.351137	-1.55847	0.0217543
7400246	BCDIN3D	prNK_6h__down	-1.26055	0.35849	-2.51641	1.78201e-11	-1.60907	0.000673557	-1.98713	2.73238e-07
1110139	C9ORF167	prNK_6h__down	-1.66902	0.520356	-2.03641	0.0468142	1.08109	0.94327	-1.3835	0.483462
7320176	CCR1	prNK_6h__down	-1.65664	0.165872	-2.03256	0.00113517	-1.38547	0.322385	-1.77378	0.0145837
1430280	CEBPA	prNK_6h__down	-1.60869	0.372732	-2.21703	0.0024458	1.05174	0.954152	-1.15527	0.730653
5670167	DGCR2	prNK_6h__down	-1.46081	0.499326	-2.03868	0.00360567	-1.42808	0.33443	-1.81358	0.0242856
6220086	DYNLL1	prNK_6h__down	-1.78444	0.00962913	-2.01475	3.21728e-05	-1.60301	0.0183139	-1.58221	0.0111658
5090309	FAR1	prNK_6h__down	-1.42514	0.163518	-2.06349	2.27233e-06	-1.24561	0.348544	-1.5434	0.00760886
2030754	GHDC	prNK_6h__down	-1.18822	0.854514	-2.00124	0.00129573	1.20408	0.667248	-1.44893	0.142331
2940301	HPS6	prNK_6h__down	-1.21555	0.517738	-2.02097	7.14794e-08	-1.6441	0.000511197	-1.68678	9.52564e-05
5700110	HS.409512	prNK_6h__down	-1.34453	0.363103	-2.26592	4.95266e-07	-1.00907	0.988112	-1.23794	0.290482
1450504	HS.436134	prNK_6h__down	-1.34311	0.588804	-2.59381	6.76217e-06	-1.30812	0.439184	-1.50431	0.0918535
4830605	HS.580229	prNK_6h__down	-1.38769	0.792062	-2.04833	0.0406065	-1.02618	0.983156	-1.53851	0.303388
7550707	ING3	prNK_6h__down	-1.30239	0.57355	-2.0537	9.45521e-05	-1.21532	0.561627	-1.82898	0.00191213
2100253	JAKMIP2	prNK_6h__down	-1.24398	0.831552	-2.01613	0.00544781	1.02782	0.975274	-1.82995	0.0262469
1440736	LDLR	prNK_6h__down	-1.35769	0.332398	-2.16017	1.75659e-06	-1.18373	0.562179	-1.80323	0.000447717
6350075	LOC728006	prNK_6h__down	-1.66153	0.00662681	-2.04876	6.96388e-07	-1.90503	4.53215e-05	-1.90014	1.91173e-05
1500048	LRRC45	prNK_6h__down	-1.27274	0.724576	-2.21693	0.000167692	-1.02797	0.969995	-1.40077	0.186284
4060364	MGAT4B	prNK_6h__down	-1.20319	0.906509	-2.01735	0.0172319	-1.06803	0.943408	-1.53064	0.22014
2760537	MTE	prNK_6h__down	-1.37059	0.460856	-2.12706	7.81058e-05	-1.86606	0.00457039	-1.89272	0.00154226
5810471	MYO1F	prNK_6h__down	-1.36593	0.714726	-2.05396	0.00915329	1.02308	0.982471	-1.83107	0.0440602
2970475	NARFL	prNK_6h__down	-1.27124	0.630489	-2.09211	5.19269e-05	-1.09575	0.844298	-1.47758	0.0567191
3140386	NFATC3	prNK_6h__down	-1.35873	0.116962	-2.15662	2.08677e-09	-1.19833	0.330199	-1.7027	3.29862e-05
6860382	OGFR	prNK_6h__down	-1.48969	0.605801	-2.24273	0.00648415	1.13398	0.871112	-1.26877	0.573173
3370075	S1PR4	prNK_6h__down	-1.38206	0.724213	-2.05633	0.0138928	-1.24824	0.710673	-1.30989	0.492144
4730037	SASH3	prNK_6h__down	-1.27721	0.556643	-2.06149	1.77349e-05	-1.14042	0.710492	-1.89542	0.000300845
1440243	SEPX1	prNK_6h__down	-1.40504	0.654013	-2.29076	0.00223887	-1.44108	0.392711	-1.41837	0.304678
7610097	SETMAR	prNK_6h__down	-1.34505	0.470459	-2.01401	0.000123107	-1.26403	0.434296	-1.31538	0.218563
240487	SH3BP5L	prNK_6h__down	-1.42869	0.361465	-2.0888	0.000129048	-1.1964	0.633641	-1.45071	0.0932111
6220386	SLC38A10	prNK_6h__down	-1.25632	0.851058	-2.16551	0.00594703	1.04819	0.958111	-1.50795	0.22346
1740136	SLC38A2	prNK_6h__down	-1.23841	0.69425	-2.18198	1.38107e-05	1.13936	0.737465	-1.97342	0.000301748
110711	TM2D2	prNK_6h__down	-1.34959	0.340661	-2.31753	1.92911e-07	-1.19598	0.520305	-1.7199	0.00114837
2850600	TMEM204	prNK_6h__down	-1.40744	0.209389	-2.61713	3.03e-09	-1.13464	0.693333	-1.53128	0.0106357
840014	TPMT	prNK_6h__down	-1.25739	0.505323	-2.02796	1.95345e-06	-1.53141	0.0141811	-1.54229	0.00576581
1410600	TRIM13	prNK_6h__down	-1.44602	0.12381	-2.10314	7.74703e-07	-1.56622	0.00974471	-1.38305	0.0512764
6560075	TRIM21	prNK_6h__down	-1.16531	0.832409	-2.00184	6.72982e-05	1.1594	0.67648	-1.36885	0.122865
6200240	TSC22D4	prNK_6h__down	-1.35671	0.809089	-2.20812	0.0169223	1.42229	0.536599	-1.06454	0.920405
1450452	TTPAL	prNK_6h__down	-1.23211	0.501284	-2.19135	1.41332e-08	-1.31602	0.115974	-1.54511	0.00200113
990672	VPS18	prNK_6h__down	-1.20058	0.90193	-2.29624	0.00256178	-1.00974	0.993051	-1.48435	0.239797
6200528	ZBTB3	prNK_6h__down	-1.15954	0.782688	-2.02321	1.78279e-06	-1.51282	0.0171385	-1.67738	0.000782771
7100300	ZNF200	prNK_6h__down	-1.27695	0.522478	-2.0833	5.68817e-06	-1.21211	0.483947	-1.65284	0.00316773
1110195	ZNF416	prNK_6h__down	-1.10489	0.879687	-2.01123	4.3949e-07	-1.11978	0.686129	-1.25158	0.166605
4480504	ZNF828	prNK_6h__down	-1.46287	0.0289123	-2.07171	1.43125e-08	-1.35028	0.0510835	-1.67623	7.31907e-05
3850255	ZSWIM3	prNK_6h__down	-1.23584	0.486864	-2.22064	8.46071e-09	-1.18961	0.422555	-1.48504	0.00528261
2510575	ARMC8	prNK_6h__up	1.34951	0.50801	2.24287	3.06998e-05	1.05031	0.936259	1.4609	0.0871547
4060672	ARRDC3	prNK_6h__up	1.8929	0.445335	3.06324	0.00343358	1.06638	0.958111	1.59224	0.337049
5080066	BRWD1	prNK_6h__up	1.79816	0.00188258	2.76234	2.80055e-10	1.01575	0.977715	1.67249	0.00116697
4070324	CAPRIN1	prNK_6h__up	1.45651	0.081243	2.76399	2.56747e-11	1.14593	0.608662	1.87296	1.94891e-05
130215	CCNG2	prNK_6h__up	1.80721	0.0289123	2.33134	1.204e-05	1.13529	0.771634	1.7277	0.0080206
4920593	CDKN2C	prNK_6h__up	1.42811	0.560154	3.01261	7.92056e-06	-1.13449	0.840941	1.43071	0.23541
2120279	CREBZF	prNK_6h__up	1.61183	0.00962913	2.88386	6.12119e-12	1.10916	0.72903	1.63405	0.00077412
5720039	CXCL1	prNK_6h__up	1.67332	0.316376	2.36588	0.00120894	1.01976	0.984055	-1.07627	0.882089
5820400	CYP4B1	prNK_6h__up	1.31569	0.714726	2.08842	0.00210521	1.02562	0.976466	-1.01455	0.978956
7040386	EDN1	prNK_6h__up	1.9559	0.222509	2.76134	0.00108912	1.16406	0.847375	1.16022	0.774646
2630544	FAM139A	prNK_6h__up	1.58762	0.00566198	2.14793	1.01284e-08	1.16338	0.494334	1.75296	3.26905e-05
520184	HPCAL1	prNK_6h__up	1.35828	0.639439	2.03335	0.00287577	-1.12197	0.848856	1.48693	0.154723
4280228	IVNS1ABP	prNK_6h__up	1.74651	0.477352	2.69287	0.00497618	1.76526	0.258106	2.10228	0.0570629
3840445	KRT17	prNK_6h__up	1.23442	0.932187	2.26708	0.0476163	1.02675	0.985176	1.03346	0.970695
3990307	MIR302C	prNK_6h__up	1.69523	0.243752	2.0207	0.00574475	-1.0834	0.914214	-1.02505	0.964943
3830025	PRKACB	prNK_6h__up	1.44131	0.532646	2.42317	0.000281809	1.11946	0.85904	1.6178	0.084455
5670156	PRKACB	prNK_6h__up	1.29409	0.525009	2.03426	3.10776e-05	1.00384	0.995151	1.20268	0.416679
3990482	RABGGTB	prNK_6h__up	1.41121	0.0588803	2.5766	4.16474e-12	1.42095	0.0150167	1.82491	3.37962e-06
3890402	SLC25A24	prNK_6h__up	2.8115	0.114576	3.88798	0.000951071	1.10327	0.941544	1.19019	0.805862
5390661	VLDLR	prNK_6h__up	1.88149	0.0426023	3.44381	2.68741e-08	1.33967	0.393498	1.93839	0.00376399
3800603	WWP2	prNK_6h__up	1.5958	0.0143079	2.78976	2.59904e-11	-1.03295	0.944522	1.89199	1.7558e-05
2030368	ZBTB25	prNK_6h__up	1.46619	0.139169	2.25319	4.17679e-07	1.26623	0.325049	1.80736	0.000364813
2140128	SCD	prNK_6h__up	1.78277	0.0536525	2.32984	3.10776e-05	1.36074	0.314323	1.9673	0.00153377
1430136	ARF4	prNK_6h__up	1.31871	0.837871	2.10212	0.0273606	1.20218	0.811125	1.3666	0.479911
4920053	BTG3	prNK_6h__up	1.6815	0.00302186	2.01117	5.66123e-07	1.69893	0.000618247	1.75204	0.000105269
3140047	CROP	prNK_6h__up	-1.1065	0.960322	2.94216	4.75119e-06	1.26592	0.591971	1.57695	0.0905444
2320162	CUGBP2	prNK_6h__up	1.05373	0.983488	2.013	0.00280022	1.35137	0.424156	1.58958	0.0793146
7000259	DDX17	prNK_6h__up	1.23546	0.583395	2.49009	4.91881e-09	1.57286	0.00959584	1.75236	0.000362496
1230224	DNAJB6	prNK_6h__up	1.66346	0.42141	2.16495	0.0100338	1.34706	0.585642	1.39521	0.386881
2940403	FAM60A	prNK_6h__up	1.55913	0.190316	2.11269	0.000145458	1.52521	0.0976968	1.94365	0.00138022
5550445	FLJ22795	prNK_6h__up	1.19378	0.831042	2.37955	1.64726e-05	-1.12374	0.807238	1.98921	0.00113525
7650091	FNBP4	prNK_6h__up	-1.04962	0.97974	2.42318	7.74703e-07	1.19283	0.597332	1.76322	0.00241868
1450600	GOLGA6B	prNK_6h__up	-1.20505	0.829006	2.10844	0.000362012	1.06659	0.917613	1.25374	0.418332
5690671	GOLGA8B	prNK_6h__up	-1.36971	0.84308	3.03083	0.00302224	1.18177	0.863934	1.55035	0.360842
6590594	HIST1H2AC	prNK_6h__up	-1.10554	0.909816	2.23901	4.60718e-07	-1.11184	0.765202	1.46695	0.0263164
610451	HIST2H2AA3	prNK_6h__up	1.38583	0.709307	2.32759	0.00287437	1.58613	0.254978	1.98732	0.0252113
4290148	HIST2H2AA4	prNK_6h__up	1.31722	0.741803	2.05038	0.00465534	1.24191	0.666847	1.86388	0.022389
4230678	HIST2H2BE	prNK_6h__up	1.09315	0.909025	2.12391	1.1402e-07	-1.12633	0.671986	1.18715	0.335463
1570722	HNRNPA2B1	prNK_6h__up	1.06747	0.97974	3.20191	1.01227e-06	1.14677	0.807046	1.4352	0.205794
6860678	HNRPDL	prNK_6h__up	-1.07466	0.977672	2.32103	0.000562463	1.15703	0.800768	1.43304	0.228203
5960095	HS.535028	prNK_6h__up	1.01699	0.995997	3.18219	4.93242e-08	1.34014	0.362362	1.65399	0.026143
1010082	HS.553301	prNK_6h__up	1.04065	0.995997	3.27713	0.00499792	1.17144	0.891578	1.7247	0.300647
6380717	HSPA1A	prNK_6h__up	1.2595	0.90764	2.90968	0.00316556	1.05065	0.968316	1.88574	0.130182
770187	LOC286512	prNK_6h__up	1.37302	0.504728	2.09616	0.000282711	1.40659	0.242572	1.97216	0.00157755
1230026	LOC339192	prNK_6h__up	-1.18266	0.880407	2.06413	0.00172762	1.06187	0.933423	1.59118	0.0757643
6180497	LOC400304	prNK_6h__up	-1.32252	0.673462	2.20416	0.000548598	-1.13746	0.816342	1.14094	0.716455
6580544	LOC644774	prNK_6h__up	1.48846	0.85733	3.57751	0.0135421	1.45994	0.724816	1.93442	0.297166
130594	LOC649864	prNK_6h__up	1.21314	0.624837	2.08421	5.88604e-07	1.19972	0.450216	1.45824	0.0162495
3850008	LOC654189	prNK_6h__up	1.10318	0.876228	2.00342	2.88607e-07	1.11735	0.684313	1.65147	0.000334165
6960192	LOC728457	prNK_6h__up	-1.08488	0.957969	2.01506	0.000147007	-1.18644	0.637106	1.27662	0.296006
130414	LOC730167	prNK_6h__up	1.6214	0.766604	2.98596	0.0233396	1.43484	0.710673	1.46525	0.566913
7160711	MAP2K3	prNK_6h__up	1.55471	0.687096	2.36716	0.0237372	2.14588	0.108556	2.21999	0.0511082
4280019	MAPK13	prNK_6h__up	1.3795	0.225107	2.05667	1.65995e-06	-1.22345	0.395408	1.57765	0.00394808
3120050	MLL5	prNK_6h__up	1.66068	0.340661	2.20338	0.00357227	1.74065	0.113078	1.5143	0.200804
6510435	MORF4L2	prNK_6h__up	1.49072	0.600916	2.01032	0.0204172	1.1331	0.871112	1.59881	0.176162
2970594	MYADM	prNK_6h__up	1.08228	0.984127	2.16325	0.0410747	1.22795	0.809276	1.76407	0.185148
5090156	NBL1	prNK_6h__up	1.22225	0.873113	2.05061	0.00845253	1.38539	0.47122	1.68797	0.0872034
7560100	NUDT11	prNK_6h__up	1.09793	0.969825	2.03288	0.0151711	1.19648	0.782392	1.8926	0.0423221
1430176	OGT	prNK_6h__up	1.85036	0.563349	3.28676	0.00601887	2.20243	0.176288	2.45996	0.060554
3800537	PLEKHB2	prNK_6h__up	1.31514	0.906509	2.48932	0.0412962	1.36052	0.736705	1.49883	0.486636
3400440	PTPN22	prNK_6h__up	1.19321	0.871833	2.11598	0.00145311	1.3654	0.407815	1.45759	0.1798
2600538	RABGGTB	prNK_6h__up	1.43494	0.111188	2.44	2.29187e-09	1.48236	0.0204027	1.81117	7.03272e-05
2680010	RASSF5	prNK_6h__up	1.45473	0.487378	2.22164	0.000744498	1.3685	0.408066	1.91499	0.0104459
4390273	RASSF7	prNK_6h__up	1.42953	0.339821	2.05274	0.000131882	1.20043	0.612265	1.82202	0.0025841
360187	RIOK3	prNK_6h__up	1.66583	0.142986	2.35041	5.69398e-05	1.5692	0.102173	1.7212	0.0184978
1400187	RRN3P2	prNK_6h__up	-1.02863	0.986662	2.51586	4.20244e-10	1.15398	0.577474	1.96072	4.52145e-06
630167	SDCBP	prNK_6h__up	2.11993	0.172467	2.38894	0.0091567	1.71083	0.255562	1.41984	0.423584
5570538	SFRS17A	prNK_6h__up	-1.31012	0.66236	2.04514	0.00102098	-1.14317	0.791063	1.27014	0.406726
1580204	SFRS18	prNK_6h__up	-1.02846	0.989799	2.02356	1.86008e-05	1.50628	0.0426773	1.00282	0.994361
5720278	SNHG1	prNK_6h__up	1.11808	0.956663	2.37372	0.000520657	-1.10794	0.878475	1.56293	0.124257
6510433	SNORA33	prNK_6h__up	1.03622	0.983068	2.16519	1.39957e-07	1.24085	0.322429	1.74011	0.000244934
3990497	SNORA61	prNK_6h__up	-1.49224	0.661684	2.05059	0.0336573	1.04556	0.967862	1.2472	0.650957
650278	SNORA70	prNK_6h__up	-1.20007	0.883607	2.31946	0.000975598	1.08527	0.913227	1.32978	0.395258
2750446	SNORD36A	prNK_6h__up	1.04228	0.983488	2.70347	3.42793e-08	1.3902	0.166794	1.97545	0.000213937
3520170	SNORD87	prNK_6h__up	-1.11396	0.864105	2.13575	1.19293e-07	1.10349	0.75043	1.60578	0.00135105
1850273	SNORD99	prNK_6h__up	-1.0992	0.883574	2.36054	7.35341e-10	1.23112	0.284855	1.86041	7.74705e-06
630100	SNX5	prNK_6h__up	1.33566	0.857485	2.38669	0.0220336	1.13126	0.907488	1.95766	0.113963
2490719	STK17B	prNK_6h__up	1.31964	0.563349	2.18463	4.75738e-05	1.57303	0.0595644	1.47772	0.0733192
1030674	STT3B	prNK_6h__up	1.19033	0.84816	2.11637	0.000306278	1.11644	0.83293	1.18645	0.569146
5700719	UHRF1BP1L	prNK_6h__up	1.37716	0.172173	2.24662	1.87215e-08	1.74629	0.000339102	1.7699	9.29643e-05
2970612	UHRF2	prNK_6h__up	1.08477	0.968331	2.3158	0.000273265	1.07433	0.917605	1.41151	0.221219
540427	UTY	prNK_6h__up	1.25852	0.392642	2.03533	7.03913e-08	1.20389	0.349439	1.57618	0.000780926
4200474	WRNIP1	prNK_6h__up	-1.05028	0.983068	2.03089	0.000507977	1.17843	0.697569	1.46573	0.104589
7400372	WSB1	prNK_6h__up	1.09255	0.931691	2.05711	1.00004e-05	1.32473	0.221841	1.27333	0.224737
2690278	ZBTB25	prNK_6h__up	1.25567	0.582175	2.04399	9.51009e-06	1.0766	0.860888	1.76763	0.000769055

## Sheet: prim+cyt. activ. NKC
ProbeID	TargetID	Venn_SC5314	FC_SC5314_prNK_3h	adj.p_SC5314_prNK_3h	FC_SC5314_prNK_6h	adj.p_SC5314_prNK_6h	FC_SC5314_expNK_3h	adj.p_SC5314_expNK_3h	FC_SC5314_expNK_6h	adj.p_SC5314_expNK_6h
3610440	MAF	prNK_3hexpNK_3h__down_down	-2.056	0.00246887	-1.40943	0.0962242	-2.00564	0.00108958	-1.4926	0.0591085
1010035	NLRP3	prNK_3hexpNK_3hexpNK_6h__up_up_up	2.1524	0.0240741	1.24895	0.47822	3.09647	3.05216e-05	2.30484	0.00117371
3060044	LOC642852	prNK_3hexpNK_3hexpNK_6h__up_up_up	2.07852	0.00136321	1.03876	0.900975	3.01499	6.65331e-08	2.07899	0.000138204
5870239	SEMA7A	prNK_3hexpNK_3hexpNK_6h__up_up_up	2.00789	0.00951916	1.85755	0.00236538	3.13563	3.33342e-07	3.76166	2.81627e-09
3190148	DDIT4	prNK_3hexpNK_3hexpNK_6h__up_up_up	4.58016	9.9724e-10	1.42886	0.13098	2.34608	0.000334142	2.4137	7.78561e-05
430347	LOC643930	prNK_3hexpNK_3hexpNK_6h__up_up_up	2.35406	0.000130815	1.66651	0.00761021	3.10971	6.63266e-08	2.05424	0.000260369
3420154	NLRP3	prNK_3hexpNK_3hexpNK_6h__up_up_up	2.32266	0.0159867	1.3255	0.375187	3.75775	3.56448e-06	2.50543	0.000734186
1470601	PFKFB3	prNK_3hexpNK_3hexpNK_6h__up_up_up	3.10833	1.31576e-05	1.70202	0.0219755	4.39471	4.25793e-09	3.72938	4.8979e-08
520309	RLF	prNK_3hexpNK_3hexpNK_6h__up_up_up	2.58883	1.35812e-07	1.625	0.00198458	2.63672	3.00282e-08	2.30181	5.59193e-07
3140369	TGIF1	prNK_3hexpNK_3hexpNK_6h__up_up_up	2.18851	0.0122422	1.83947	0.0108062	3.9424	1.3433e-07	2.98991	8.41886e-06
2640192	BNIP3L	prNK_3hexpNK_3hexpNK_6h__up_up_up	2.80408	2.23613e-05	1.98756	0.000988851	3.77105	1.3071e-08	3.50982	2.71537e-08
620047	BNIP3L	prNK_3hexpNK_3hexpNK_6h__up_up_up	2.87976	7.15645e-07	1.98068	0.00018973	3.78396	2.79168e-10	3.99412	3.33037e-11
2750196	CSF2	prNK_3hexpNK_3hexpNK_6h__up_up_up	3.55618	0.00831339	1.78602	0.155624	23.8815	3.27842e-13	17.3991	8.65503e-12
4670102	EGLN1	prNK_3hexpNK_3hexpNK_6h__up_up_up	2.58678	1.52552e-10	1.88662	5.60672e-07	2.60336	4.95136e-11	2.60811	2.03734e-11
4120053	PFKFB3	prNK_3hexpNK_3hexpNK_6h__up_up_up	3.23621	1.13686e-07	1.65524	0.00999717	4.21787	8.14626e-11	3.07981	5.19176e-08
5420441	TNFSF9	prNK_3hexpNK_3hexpNK_6h__up_up_up	2.94671	0.0241292	1.69585	0.178281	6.58286	8.40795e-07	2.81055	0.00484797
1240504	JMJD1A	prNK_3hexpNK_3hexpNK_6h__up_up_up	2.07137	3.61559e-05	1.95721	7.92056e-06	2.1232	5.37518e-06	2.7498	1.185e-09
6520386	LDHA	prNK_3hexpNK_3hexpNK_6h__up_up_up	2.2009	0.00446006	1.91832	0.0027521	2.13781	0.00193142	2.24471	0.000354058
2680162	EVI2A	prNK_3hexpNK_3hexpNK_6h__up_up_up	2.42181	0.00196995	1.64742	0.0379573	3.40797	1.14623e-06	2.2858	0.000554634
1070300	OGT	prNK_3hexpNK_3hexpNK_6h__up_up_up	2.03181	0.00335767	1.88066	0.000923086	2.10579	0.000475296	2.26882	3.95215e-05
4590370	SLC2A1	prNK_3hexpNK_6h__up_up	3.25642	1.65981e-11	1.94693	5.54453e-06	1.94583	3.77078e-05	2.66175	1.449e-09
6400647	EHD4	prNK_3hexpNK_6h__up_up	2.06715	0.0241292	1.93771	0.0049523	1.57296	0.143256	3.13273	3.29972e-06
1780673	SAP30	prNK_3hprNK_6hexpNK_3h__up_up_up	2.0997	0.00381935	2.56358	3.04112e-06	2.22367	0.000365917	1.90164	0.00237483
3850692	KLF2	prNK_3hprNK_6hexpNK_3hexpNK_6h__down_down_down_down	-2.10893	0.0321846	-2.31638	0.000659549	-2.26409	0.00385734	-3.34686	3.56683e-06
1980309	IL8	prNK_3hprNK_6hexpNK_3hexpNK_6h__up_up_up_up	24.2801	4.72703e-06	22.4644	3.19669e-07	6.9424	0.00498667	5.18142	0.0106409
1820632	PTGS2	prNK_3hprNK_6hexpNK_3hexpNK_6h__up_up_up_up	3.21451	0.0101699	2.28315	0.0197047	7.82539	6.65331e-08	2.46688	0.0142483
5670465	ADM	prNK_3hprNK_6hexpNK_3hexpNK_6h__up_up_up_up	7.95704	2.83631e-16	10.2147	6.47465e-20	10.632	2.83188e-19	40.5492	1.31039e-29
4290192	AK3L1	prNK_3hprNK_6hexpNK_3hexpNK_6h__up_up_up_up	3.69922	0.00136321	5.98859	8.90418e-08	5.09013	7.04609e-06	11.5391	4.59902e-11
240682	ANKRD37	prNK_3hprNK_6hexpNK_3hexpNK_6h__up_up_up_up	7.99716	1.70295e-20	2.33082	1.83846e-07	7.53972	7.71738e-20	6.26551	2.6498e-18
7560041	AXUD1	prNK_3hprNK_6hexpNK_3hexpNK_6h__up_up_up_up	2.55152	1.10103e-05	2.59125	2.93285e-07	4.03529	4.95136e-11	4.99248	2.16929e-13
6770608	BNIP3	prNK_3hprNK_6hexpNK_3hexpNK_6h__up_up_up_up	3.74483	4.04949e-09	2.72465	2.88607e-07	4.08255	2.04397e-10	5.02174	8.39188e-13
7320441	C7ORF68	prNK_3hprNK_6hexpNK_3hexpNK_6h__up_up_up_up	4.38253	9.2344e-10	9.3722	3.04177e-18	3.96158	3.17244e-09	22.4858	1.68532e-24
6660288	CCL3L1	prNK_3hprNK_6hexpNK_3hexpNK_6h__up_up_up_up	10.3713	3.99867e-05	18.2165	7.80427e-09	9.55712	2.57344e-05	16.0399	9.87863e-08
870338	EGR1	prNK_3hprNK_6hexpNK_3hexpNK_6h__up_up_up_up	5.56582	0.00201283	5.8752	6.18842e-05	6.03314	0.000280637	4.79476	0.000766754
4280017	FOS	prNK_3hprNK_6hexpNK_3hexpNK_6h__up_up_up_up	5.6293	0.000122307	4.21138	0.000134497	6.20481	1.2693e-05	3.29677	0.00276936
5670424	GNA15	prNK_3hprNK_6hexpNK_3hexpNK_6h__up_up_up_up	3.6982	7.59412e-05	2.82589	0.000193415	3.27171	0.000132672	5.65112	1.33147e-08
6060730	HK2	prNK_3hprNK_6hexpNK_3hexpNK_6h__up_up_up_up	2.83209	7.56385e-07	3.52709	1.13622e-10	3.56393	7.92244e-10	5.69551	9.30915e-15
7150661	HK2	prNK_3hprNK_6hexpNK_3hexpNK_6h__up_up_up_up	5.89278	3.81674e-06	6.35533	4.80864e-08	7.0263	1.1467e-07	13.8394	5.44105e-12
630725	IFNG	prNK_3hprNK_6hexpNK_3hexpNK_6h__up_up_up_up	3.55204	0.0214652	4.40475	0.000202073	7.64102	4.15054e-06	7.10128	3.58666e-06
6040332	IL3	prNK_3hprNK_6hexpNK_3hexpNK_6h__up_up_up_up	5.07692	0.00119448	2.4815	0.0319134	16.0906	1.28006e-09	11.4441	2.6428e-08
150072	IRF8	prNK_3hprNK_6hexpNK_3hexpNK_6h__up_up_up_up	2.26842	0.000501554	2.18247	5.33796e-05	2.2145	0.000223942	2.32768	3.16275e-05
6220482	LOC728830	prNK_3hprNK_6hexpNK_3hexpNK_6h__up_up_up_up	6.33014	5.66387e-06	6.55294	1.39957e-07	23.6994	8.5812e-14	11.9581	2.67023e-10
730709	LOC730525	prNK_3hprNK_6hexpNK_3hexpNK_6h__up_up_up_up	6.35869	1.46733e-06	3.58387	0.000112088	16.0561	1.49243e-12	12.1031	3.54576e-11
5420564	NFIL3	prNK_3hprNK_6hexpNK_3hexpNK_6h__up_up_up_up	3.04753	2.3853e-13	2.74038	7.97585e-13	3.11483	4.0634e-14	3.42353	1.80452e-15
6400364	NR4A2	prNK_3hprNK_6hexpNK_3hexpNK_6h__up_up_up_up	6.18274	0.000393422	4.55269	0.000351061	11.3221	2.48688e-07	7.89414	4.03935e-06
650639	NR4A2	prNK_3hprNK_6hexpNK_3hexpNK_6h__up_up_up_up	9.32824	1.26381e-06	6.37971	3.51329e-06	16.3008	7.40897e-10	11.899	1.11938e-08
1940400	NR4A3	prNK_3hprNK_6hexpNK_3hexpNK_6h__up_up_up_up	2.51168	0.012407	5.46834	3.2165e-09	7.86088	8.68781e-11	13.9053	9.30915e-15
6200026	NR4A3	prNK_3hprNK_6hexpNK_3hexpNK_6h__up_up_up_up	4.20432	0.00441093	11.0933	3.8665e-09	10.591	6.71799e-08	20.4282	1.74523e-11
4220731	P4HA1	prNK_3hprNK_6hexpNK_3hexpNK_6h__up_up_up_up	4.64001	5.36893e-09	3.97786	4.58177e-09	4.75997	1.28006e-09	6.11477	4.44467e-12
7400653	PFKFB4	prNK_3hprNK_6hexpNK_3hexpNK_6h__up_up_up_up	2.18999	0.0159867	3.67191	1.1402e-07	2.04262	0.0110607	7.31768	1.38453e-12
4490176	RGS1	prNK_3hprNK_6hexpNK_3hexpNK_6h__up_up_up_up	3.95605	0.000143057	3.28602	8.70512e-05	3.64676	0.000121882	5.41446	2.12179e-07
3420241	SLC2A14	prNK_3hprNK_6hexpNK_3hexpNK_6h__up_up_up_up	5.86713	6.61239e-13	4.7497	4.16474e-12	7.44938	1.66228e-15	4.70866	1.78023e-11
3800168	SLC2A3	prNK_3hprNK_6hexpNK_3hexpNK_6h__up_up_up_up	3.05248	1.94891e-13	2.2554	3.73605e-10	2.83813	7.61198e-13	2.74362	1.447e-12
3310692	SPRY1	prNK_3hprNK_6hexpNK_3hexpNK_6h__up_up_up_up	4.90021	9.2344e-10	3.51287	3.14367e-08	10.9709	3.71983e-17	6.61612	4.77792e-13
6760669	SPRY1	prNK_3hprNK_6hexpNK_3hexpNK_6h__up_up_up_up	5.33863	1.78954e-11	3.67204	2.42484e-09	10.5017	7.04836e-18	6.45085	1.09532e-13
1690470	XCL1	prNK_3hprNK_6hexpNK_3hexpNK_6h__up_up_up_up	4.71238	0.000106925	3.76951	7.81058e-05	9.46532	3.46402e-09	9.37852	1.86716e-09
460168	XCL1	prNK_3hprNK_6hexpNK_3hexpNK_6h__up_up_up_up	5.63427	6.68279e-06	3.51169	0.000138777	7.91069	2.44229e-08	9.32426	1.17989e-09
1980403	ZNF395	prNK_3hprNK_6hexpNK_3hexpNK_6h__up_up_up_up	2.25687	4.51703e-05	2.10861	1.11569e-05	2.10159	7.46851e-05	3.0157	3.22918e-09
7200431	GABPB2	prNK_3hprNK_6hexpNK_3hexpNK_6h__up_up_up_up	2.61819	1.87339e-06	3.00814	1.89848e-09	2.86235	6.65331e-08	3.12168	3.12821e-09
6040286	PER2	prNK_3hprNK_6hexpNK_3hexpNK_6h__up_up_up_up	2.94477	5.46502e-06	3.24655	2.39852e-08	2.82087	4.34819e-06	3.78165	3.354e-09
1980768	SIAH2	prNK_3hprNK_6hexpNK_3hexpNK_6h__up_up_up_up	2.12572	1.99976e-05	2.13826	6.78748e-07	2.94941	4.14135e-10	3.62569	5.60073e-13
2350397	YES1	prNK_3hprNK_6hexpNK_3hexpNK_6h__up_up_up_up	2.18121	0.00141604	2.0837	0.000173336	3.01649	3.71641e-07	2.76712	1.05298e-06
870193	SP140	prNK_3hprNK_6hexpNK_3hexpNK_6h__up_up_up_up	2.43266	0.00565527	4.14782	2.49795e-08	2.03364	0.0150593	3.33437	4.03935e-06
160148	AK3L1	prNK_3hprNK_6hexpNK_3hexpNK_6h__up_up_up_up	2.87958	0.0277854	6.40104	1.1402e-07	4.9266	2.66567e-05	12.3478	8.66306e-11
4610433	ANGPTL4	prNK_3hprNK_6hexpNK_3hexpNK_6h__up_up_up_up	2.50675	0.000389775	2.6886	4.13766e-06	13.72	2.23931e-19	32.0851	5.2659e-26
1470543	FOSL2	prNK_3hprNK_6hexpNK_3hexpNK_6h__up_up_up_up	2.12031	0.00297811	3.07244	4.01678e-08	2.2845	0.000191204	3.26749	3.96789e-08
3830326	GABPB1	prNK_3hprNK_6hexpNK_3hexpNK_6h__up_up_up_up	2.05287	0.00565527	2.59512	2.22221e-06	3.66639	7.92344e-09	3.51485	9.02876e-09
3390292	KLF9	prNK_3hprNK_6hexpNK_3hexpNK_6h__up_up_up_up	2.39066	0.0417737	2.33192	0.00487154	3.89207	3.4682e-05	4.17153	4.99548e-06
2230379	NAMPT	prNK_3hprNK_6hexpNK_3hexpNK_6h__up_up_up_up	2.24746	0.0194737	3.56192	6.96388e-07	3.70152	2.90284e-06	6.03507	2.47663e-10
870754	CCL4	prNK_3hprNK_6hexpNK_3hexpNK_6h__up_up_up_up	3.0167	0.0245814	3.05799	0.00166753	6.17387	3.17928e-06	3.39047	0.00102686
4200546	CD72	prNK_3hprNK_6hexpNK_3hexpNK_6h__up_up_up_up	3.27029	0.00308368	4.16053	6.60967e-06	2.85315	0.00375321	4.73018	3.18707e-06
10630	IL21R	prNK_3hprNK_6hexpNK_3hexpNK_6h__up_up_up_up	2.42309	0.0393353	2.66791	0.00108715	2.14299	0.0369658	4.29522	4.03935e-06
3180360	LOC154761	prNK_3hprNK_6hexpNK_3hexpNK_6h__up_up_up_up	2.29163	0.0150175	3.11133	7.20103e-06	2.03953	0.01712	3.04384	2.59979e-05
4150204	PRRX2	prNK_3hprNK_6hexpNK_3hexpNK_6h__up_up_up_up	2.51122	0.0159867	5.35899	1.00965e-08	2.12114	0.0272558	7.73145	1.27551e-10
7160010	RNF19A	prNK_3hprNK_6hexpNK_3hexpNK_6h__up_up_up_up	2.1495	0.0117466	2.17142	0.000655872	2.88048	2.65021e-05	2.86113	1.10689e-05
5360364	TAGAP	prNK_3hprNK_6hexpNK_3hexpNK_6h__up_up_up_up	2.44978	0.0208533	8.59038	6.12119e-12	3.10728	0.0003216	4.65957	3.31803e-07
2640224	VEGFA	prNK_3hprNK_6hexpNK_3hexpNK_6h__up_up_up_up	2.10045	5.12001e-05	2.05982	3.87172e-06	2.01028	4.92324e-05	3.7025	8.39188e-13
6620750	ZC3HAV1	prNK_3hprNK_6hexpNK_6h__down_down_down	-2.0971	5.12001e-05	-2.5368	7.80427e-09	-1.44278	0.0588178	-2.10841	5.20515e-06
6450184	MTP18	prNK_3hprNK_6hexpNK_6h__up_up_up	2.13706	0.000147082	2.09061	1.19413e-05	1.38305	0.149822	2.2207	6.70583e-06
5270097	LOC653853	prNK_3hprNK_6hexpNK_6h__up_up_up	2.12394	0.00907415	2.68882	5.92987e-06	1.61765	0.0830688	2.60288	2.78416e-05
4250053	CCL3L1	prNK_3hprNK_6hexpNK_6h__up_up_up	2.99277	2.97075e-08	3.87996	1.9231e-12	1.27857	0.349566	2.52696	3.68023e-07
610524	CCL3L1	prNK_3hprNK_6hexpNK_6h__up_up_up	3.83415	1.2701e-05	3.75298	7.20729e-07	1.63023	0.176288	3.70664	2.75704e-06
5360672	CCNG2	prNK_3hprNK_6hexpNK_6h__up_up_up	2.29734	0.0109364	3.18325	2.66325e-06	1.26344	0.61941	2.62399	0.00017465
7400025	MTP18	prNK_3hprNK_6hexpNK_6h__up_up_up	2.31824	5.36893e-09	2.28724	3.54262e-10	1.74453	4.90934e-05	2.73053	3.10831e-12
6400681	SP140	prNK_3hprNK_6hexpNK_6h__up_up_up	2.32085	0.0289123	3.73068	1.89832e-06	1.17361	0.806627	3.14017	7.0575e-05
3390110	WDR33	prNK_3hprNK_6hexpNK_6h__up_up_up	2.00099	4.28243e-06	2.41881	2.09792e-10	1.32412	0.0925366	2.10487	9.88714e-08
7330544	ALDOC	prNK_3hprNK_6hexpNK_6h__up_up_up	2.04185	0.00113809	3.65121	2.03561e-11	1.15548	0.690479	3.64984	8.22223e-11
4540398	BEND5	prNK_3hprNK_6hexpNK_6h__up_up_up	2.21085	0.00076408	2.87313	7.15507e-08	1.9306	0.00267177	7.17337	5.30505e-16
3440138	CLK1	prNK_6hexpNK_3h__up_up	1.45646	0.35849	3.89994	2.9155e-10	2.17542	0.000635578	1.9475	0.00178926
7550202	MAFF	prNK_6hexpNK_3h__up_up	1.67198	0.301958	2.29383	0.00151139	2.35655	0.00416802	1.09022	0.854795
2760164	DNAJB9	prNK_6hexpNK_3h__up_up	1.93781	0.00201371	2.18214	5.49792e-06	2.32043	8.18401e-06	1.98293	0.000133235
6620528	MT1X	prNK_6hexpNK_3hexpNK_6h__down_down_down	-1.66624	0.259268	-2.16746	0.00191318	-2.04877	0.0139803	-2.38572	0.000850613
3710647	MXD4	prNK_6hexpNK_3hexpNK_6h__down_down_down	-1.70942	0.120957	-2.07565	0.000686944	-2.02498	0.0042252	-2.47565	5.792e-05
1190390	CCL14	prNK_6hexpNK_3hexpNK_6h__up_up_up	5.12876	0.0829783	4.65615	0.0146095	18.9162	1.37758e-05	8.43443	0.000904225
3830242	LOC642093	prNK_6hexpNK_3hexpNK_6h__up_up_up	2.11899	0.196223	2.99078	0.0011437	4.4283	6.25812e-05	2.34576	0.0193316
430019	LOC391045	prNK_6hexpNK_3hexpNK_6h__up_up_up	3.74386	0.211598	4.80219	0.0109991	6.82588	0.00574216	4.92204	0.0142483
10224	METRNL	prNK_6hexpNK_3hexpNK_6h__up_up_up	1.97982	0.132574	2.04516	0.0125537	2.30602	0.0102947	2.57568	0.00125944
50095	METRNL	prNK_6hexpNK_3hexpNK_6h__up_up_up	1.795	0.291617	2.05611	0.0173717	2.11742	0.0353862	2.53638	0.00259713
3130301	PIM1	prNK_6hexpNK_3hexpNK_6h__up_up_up	1.12856	0.968046	2.18989	0.0218109	2.80702	0.00667947	3.57004	0.000227551
3940088	ZBED2	prNK_6hexpNK_3hexpNK_6h__up_up_up	1.44094	0.404891	2.33291	4.24383e-05	3.87178	6.44534e-09	7.18298	1.02898e-14
2370373	EGR3	prNK_6hexpNK_3hexpNK_6h__up_up_up	4.52325	0.0522717	3.76579	0.0146643	9.04473	0.000173363	4.79942	0.00510236
1940563	HS.10862	prNK_6hexpNK_3hexpNK_6h__up_up_up	2.31455	0.0536525	2.96895	0.000213501	2.83497	0.00184996	4.78454	6.34881e-07
1690121	CLK1	prNK_6hexpNK_3hexpNK_6h__up_up_up	1.66165	0.364568	5.61364	2.34475e-09	2.38759	0.00636659	2.87917	0.000258001
150753	GABPB1	prNK_6hexpNK_3hexpNK_6h__up_up_up	1.72638	0.0106782	2.70154	3.03e-09	2.64749	5.76584e-08	2.22919	2.40197e-06
5560338	IVNS1ABP	prNK_6hexpNK_3hexpNK_6h__up_up_up	1.69003	0.242116	2.37853	0.000498392	2.21215	0.00570846	2.16024	0.00344802
3440377	PCGF5	prNK_6hexpNK_3hexpNK_6h__up_up_up	1.61381	0.209735	2.31643	0.000111759	2.03188	0.00465996	2.62429	2.4787e-05
110347	PDK3	prNK_6hexpNK_3hexpNK_6h__up_up_up	1.9215	0.0315833	2.52528	1.72585e-05	2.25627	0.000759409	2.47872	5.86364e-05
6650639	VAMP1	prNK_6hexpNK_3hexpNK_6h__up_up_up	1.19835	0.877858	4.04777	3.34663e-08	2.3445	0.0024046	2.79349	6.90031e-05
1710753	ARL5B	prNK_6hexpNK_3hexpNK_6h__up_up_up	2.06606	0.129361	2.07504	0.0168645	5.61892	1.463e-07	3.6796	2.64522e-05
6510367	JUN	prNK_6hexpNK_3hexpNK_6h__up_up_up	1.53145	0.436927	3.58725	4.73672e-07	2.21482	0.00589387	4.44053	3.8237e-08
5900725	PHLDA1	prNK_6hexpNK_3hexpNK_6h__up_up_up	1.67269	0.486108	2.16339	0.0218562	4.18705	6.36708e-05	3.49608	0.000232385
4860242	TAGAP	prNK_6hexpNK_3hexpNK_6h__up_up_up	2.03152	0.104283	6.77014	1.13622e-10	3.25003	0.000112497	4.60863	2.27595e-07
5890739	TAGAP	prNK_6hexpNK_3hexpNK_6h__up_up_up	1.94984	0.0177892	6.06445	8.8472e-14	3.5322	5.23696e-08	6.15671	2.2707e-13
4610554	AK3L1	prNK_6hexpNK_3hexpNK_6h__up_up_up	1.68402	0.502199	2.98086	0.00113398	3.11009	0.0030656	6.62932	1.43803e-07
4780128	ATF3	prNK_6hexpNK_3hexpNK_6h__up_up_up	2.13302	0.117996	2.1857	0.0115987	2.93203	0.00171702	2.70567	0.00176742
160242	C13ORF15	prNK_6hexpNK_3hexpNK_6h__up_up_up	1.73613	0.260415	2.8937	7.26535e-05	2.12546	0.018001	4.02545	1.05298e-06
6900634	CD69	prNK_6hexpNK_3hexpNK_6h__up_up_up	1.7198	0.544697	2.37472	0.0240066	5.55783	2.58407e-05	3.36244	0.00174961
520382	CLK1	prNK_6hexpNK_3hexpNK_6h__up_up_up	1.46598	0.44335	3.6838	2.39852e-08	2.41905	0.000495157	2.62914	4.64035e-05
4880673	GADD45A	prNK_6hexpNK_3hexpNK_6h__up_up_up	1.63869	0.445335	2.90555	0.000261552	2.20149	0.0249037	5.46558	7.32782e-08
670255	GADD45A	prNK_6hexpNK_3hexpNK_6h__up_up_up	1.50458	0.554727	2.17076	0.0064666	2.11299	0.0266298	5.26632	4.22468e-08
5860722	MIR155HG	prNK_6hexpNK_3hexpNK_6h__up_up_up	1.64678	0.600893	3.19964	0.00138667	5.7553	1.2908e-05	5.9439	3.35115e-06
3060523	NAMPT	prNK_6hexpNK_3hexpNK_6h__up_up_up	2.01433	0.359381	3.48043	0.00101334	2.60624	0.0381707	3.76556	0.000853735
940725	NFATC1	prNK_6hexpNK_3hexpNK_6h__up_up_up	2.14249	0.207076	3.99951	5.82532e-05	2.73865	0.013067	6.0795	9.21887e-07
6650687	PIGA	prNK_6hexpNK_3hexpNK_6h__up_up_up	1.64699	0.00241797	2.24546	2.98463e-09	2.07547	4.18916e-07	2.59958	8.66306e-11
1690678	SIK1	prNK_6hexpNK_3hexpNK_6h__up_up_up	1.98733	0.00962913	2.89912	1.70507e-07	2.29463	0.000186586	2.92851	4.78685e-07
6580382	STARD4	prNK_6hexpNK_3hexpNK_6h__up_up_up	1.82619	0.00673763	2.28994	1.33605e-06	2.22577	2.0915e-05	3.21508	6.64883e-10
2710341	PRNP	prNK_6hexpNK_3hexpNK_6h__up_up_up	1.8118	0.0608355	2.34975	5.57976e-05	2.17116	0.00123751	2.22578	0.000332287
3130541	CCNF	prNK_6hexpNK_6h__down_down	-1.248	0.463582	-2.43883	5.94703e-10	-1.90123	1.97663e-05	-3.23421	4.16934e-13
4010097	FBXO5	prNK_6hexpNK_6h__down_down	-1.31056	0.476765	-2.19638	3.45472e-06	-1.48444	0.0609681	-2.51473	3.08028e-07
1190040	GIMAP8	prNK_6hexpNK_6h__down_down	-1.37953	0.477735	-2.07967	0.000259917	-1.84688	0.00867535	-2.85248	9.41692e-07
5670075	PAFAH1B1	prNK_6hexpNK_6h__down_down	-1.44879	0.219466	-2.23274	3.02094e-06	-1.93328	0.000590598	-3.2796	4.87865e-10
2690292	NCOA5	prNK_6hexpNK_6h__down_down	-1.54323	0.0868884	-2.79186	2.20323e-09	-1.25157	0.385428	-2.46607	2.58603e-07
2340673	PTPRE	prNK_6hexpNK_6h__down_down	-1.3589	0.187272	-2.79475	7.78293e-12	1.27438	0.1999	-2.27255	2.71537e-08
2490240	PTPRE	prNK_6hexpNK_6h__down_down	-1.50008	0.0311165	-3.09625	2.19984e-13	1.29694	0.144254	-2.32902	7.0937e-09
770743	MIR1978	prNK_6hexpNK_6h__down_down	-2.01365	0.214091	-2.91055	0.000885573	-1.94238	0.111801	-2.42066	0.0100726
4220672	MT1F	prNK_6hexpNK_6h__down_down	-1.80868	0.00308368	-2.7555	1.14608e-09	-1.75935	0.00159725	-2.46357	1.06355e-07
2070368	TUBB2C	prNK_6hexpNK_6h__down_down	-1.77901	0.0150175	-2.77216	1.80148e-08	-1.47049	0.0849439	-2.49891	8.9356e-07
1940053	ATP2A2	prNK_6hexpNK_6h__down_down	-1.59142	0.0338774	-2.34537	6.98241e-08	-1.28263	0.267955	-2.27014	6.3844e-07
5810167	C17ORF44	prNK_6hexpNK_6h__down_down	-1.4142	0.213246	-2.14751	1.70413e-06	-1.36851	0.13523	-2.51608	6.6446e-08
770221	C20ORF177	prNK_6hexpNK_6h__down_down	-1.53005	0.297753	-2.00069	0.00128555	-1.43012	0.244808	-2.36129	0.000135729
5550373	CX3CR1	prNK_6hexpNK_6h__down_down	-1.12804	0.938237	-2.66435	2.15725e-05	-1.21609	0.675789	-2.13168	0.00181423
6330615	GIMAP6	prNK_6hexpNK_6h__down_down	-1.35612	0.331881	-2.05921	6.21726e-06	-1.64505	0.00687844	-2.39068	3.08028e-07
3060192	GINS3	prNK_6hexpNK_6h__down_down	-1.5132	0.463582	-2.02387	0.00620818	-1.71092	0.102229	-2.01075	0.010255
5900468	HDAC4	prNK_6hexpNK_6h__down_down	-1.21048	0.83127	-2.45678	3.50675e-05	-1.08154	0.898649	-2.02499	0.00204384
1710397	HYLS1	prNK_6hexpNK_6h__down_down	-1.40993	0.0995794	-2.4342	2.9155e-10	-1.50051	0.00842901	-2.40993	1.95876e-09
4120538	LOC731314	prNK_6hexpNK_6h__down_down	-1.21848	0.852541	-2.59885	7.42766e-05	1.00804	0.993798	-2.51855	0.000267377
7150176	MAT2A	prNK_6hexpNK_6h__down_down	-1.23914	0.536513	-2.48148	1.93604e-09	-1.17372	0.528856	-2.14512	6.70712e-07
430639	PCF11	prNK_6hexpNK_6h__down_down	-1.17653	0.63067	-2.30141	2.83537e-10	-1.14303	0.547387	-2.88493	4.90997e-13
6480474	PPP1R10	prNK_6hexpNK_6h__down_down	-1.26004	0.819464	-2.6664	9.48202e-05	-1.11106	0.875754	-2.581	0.000334165
1990327	TUBB4Q	prNK_6hexpNK_6h__down_down	-1.43768	0.133972	-2.04658	1.75659e-06	-1.36461	0.107578	-2.19533	6.97243e-07
510341	VEZF1	prNK_6hexpNK_6h__down_down	-1.23696	0.46242	-2.04607	6.89695e-08	-1.80206	3.97675e-05	-2.35879	2.05588e-09
5820608	ZC3H4	prNK_6hexpNK_6h__down_down	-1.44304	0.146508	-2.06287	2.79812e-06	-1.31388	0.201478	-2.50438	3.55482e-08
6270040	ZNF831	prNK_6hexpNK_6h__down_down	-1.27387	0.693006	-2.10669	0.000225172	-1.54668	0.0943019	-2.04057	0.000807822
6330338	ITGA5	prNK_6hexpNK_6h__up_up	1.49573	0.247254	2.01961	0.000244801	1.62987	0.0370821	3.83827	3.84613e-10
6130446	LOC732007	prNK_6hexpNK_6h__up_up	1.6714	0.643474	2.33938	0.043982	2.38739	0.0876997	2.84682	0.0148757
6350189	MGC4677	prNK_6hexpNK_6h__up_up	1.52609	0.242116	2.09588	0.000213853	1.87574	0.00667947	2.58656	6.80166e-06
3940592	PGAM1	prNK_6hexpNK_6h__up_up	1.72338	0.413271	2.28699	0.00926646	1.83263	0.144525	2.53932	0.00477685
5890500	PGAM4	prNK_6hexpNK_6h__up_up	1.74461	0.584532	2.33407	0.0430634	1.82127	0.314924	2.95958	0.0105667
6220671	PLAUR	prNK_6hexpNK_6h__up_up	2.09575	0.123375	2.02734	0.0226914	1.89537	0.0960541	2.74604	0.00127724
450379	PRDM1	prNK_6hexpNK_6h__up_up	1.42603	0.621028	2.57576	0.000354048	1.88877	0.0535684	2.46629	0.00120052
4920164	SIK1	prNK_6hexpNK_6h__up_up	1.43501	0.259121	2.02922	5.29698e-05	1.48992	0.0720876	2.02112	0.00012884
6290091	SNORD104	prNK_6hexpNK_6h__up_up	-1.06092	0.978993	2.11247	0.000284472	1.51135	0.129723	2.64485	7.70399e-06
2510164	SNORD3A	prNK_6hexpNK_6h__up_up	1.3708	0.846032	4.28303	9.46582e-05	1.66634	0.387349	5.46626	1.48008e-05
580161	SNORD3C	prNK_6hexpNK_6h__up_up	1.20158	0.956344	3.20333	0.0039559	1.62858	0.469876	3.68246	0.00194723
380685	SNORD3D	prNK_6hexpNK_6h__up_up	1.50547	0.796936	5.15005	8.19985e-05	2.18791	0.167335	5.24487	0.000151174
5720669	AK2	prNK_6hexpNK_6h__up_up	1.55128	0.0117466	2.42672	2.09792e-10	1.22026	0.309684	2.4843	4.07789e-10
4780671	ERO1L	prNK_6hexpNK_6h__up_up	1.81467	0.000565248	2.74081	5.04832e-11	1.56927	0.00584742	2.07907	1.17134e-06
3890543	ETNK1	prNK_6hexpNK_6h__up_up	1.55328	0.0311165	2.52868	1.23764e-09	1.6653	0.00195094	2.19511	3.75977e-07
290541	EYA3	prNK_6hexpNK_6h__up_up	1.24547	0.69967	3.67117	9.00774e-11	1.15092	0.723684	3.35385	3.22918e-09
270292	FKBP1A	prNK_6hexpNK_6h__up_up	1.5598	0.294467	2.7394	7.06006e-06	1.20538	0.683312	2.46354	0.00011983
3850433	HSPA1B	prNK_6hexpNK_6h__up_up	1.99917	0.427684	7.09276	1.40205e-06	1.49675	0.592912	2.47283	0.0425211
1050600	MAP2K1	prNK_6hexpNK_6h__up_up	1.44286	0.00147493	2.06084	3.39242e-12	1.29333	0.0195947	2.11103	3.51273e-12
2970224	OTUD7A	prNK_6hexpNK_6h__up_up	1.38627	0.200989	2.63847	4.9585e-10	1.47943	0.0271083	3.06535	2.37813e-11
5490431	SAT1	prNK_6hexpNK_6h__up_up	1.29384	0.532899	2.45319	2.88607e-07	1.34725	0.219595	2.12971	2.8509e-05
6660767	SLC35A3	prNK_6hexpNK_6h__up_up	1.67354	0.000330393	2.38086	2.08383e-11	1.43509	0.00886655	2.16817	3.12821e-09
2690187	AFAP1	prNK_6hexpNK_6h__up_up	1.41619	0.740553	2.00994	0.035807	1.11469	0.905441	2.04631	0.0403787
1990491	AK2	prNK_6hexpNK_6h__up_up	1.5354	0.0467673	2.70426	2.83537e-10	1.26097	0.289129	3.0315	3.86683e-11
3450300	C18ORF19	prNK_6hexpNK_6h__up_up	1.92981	0.0522717	2.38154	0.000150339	1.97325	0.0113726	2.78452	2.17817e-05
2140059	C1ORF165	prNK_6hexpNK_6h__up_up	1.39987	0.272016	2.0292	1.93476e-05	1.91995	0.000432171	3.77	4.31752e-12
3520102	CCL4L1	prNK_6hexpNK_6h__up_up	2.34049	0.12381	3.52089	0.000237982	1.5021	0.489286	3.21675	0.00121231
6560156	DUSP3	prNK_6hexpNK_6h__up_up	1.66668	0.473369	2.02929	0.0342359	1.27771	0.714465	2.03213	0.0442402
50402	ENO2	prNK_6hexpNK_6h__up_up	1.24924	0.794781	3.08057	8.51553e-07	1.67977	0.0694692	2.72441	2.45185e-05
3290008	ERN1	prNK_6hexpNK_6h__up_up	1.39347	0.514138	3.2882	7.18989e-08	1.65209	0.0645787	3.61192	4.08418e-08
5310736	FAM162A	prNK_6hexpNK_6h__up_up	1.96099	0.000832756	2.22079	1.33605e-06	1.93617	0.000299634	4.649	1.673e-14
7160239	FOSB	prNK_6hexpNK_6h__up_up	2.38034	0.168817	4.33708	8.84257e-05	2.36595	0.0686145	3.7622	0.000774147
6280176	GBE1	prNK_6hexpNK_6h__up_up	1.22632	0.79953	2.41429	2.48806e-05	1.10296	0.855714	2.23951	0.000236912
4200674	IGFBP2	prNK_6hexpNK_6h__up_up	1.6702	0.453463	3.45669	5.20417e-05	1.65617	0.254327	4.30197	6.4672e-06
4220241	LOC284023	prNK_6hexpNK_6h__up_up	1.97872	1.46733e-06	2.21511	7.88993e-10	-1.02908	0.94233	2.14637	1.09424e-08
7560053	LOC286016	prNK_6hexpNK_6h__up_up	1.55108	0.140616	2.28417	6.24146e-06	1.10525	0.82347	2.56275	1.17134e-06
6270156	LOC729298	prNK_6hexpNK_6h__up_up	1.71769	0.002466	2.00537	1.14027e-06	1.7524	0.000399354	2.46119	6.36176e-09
50608	MTP18	prNK_6hexpNK_6h__up_up	1.92351	0.000365575	2.39706	2.30318e-08	1.54465	0.01497	2.72427	2.07339e-09
2360452	PFKP	prNK_6hexpNK_6h__up_up	1.35443	0.698782	2.33541	0.000975598	1.5535	0.224829	2.0289	0.0100852
1820424	PGAM4	prNK_6hexpNK_6h__up_up	1.66898	0.133491	2.00061	0.000972986	1.75976	0.024813	2.74254	5.0139e-06
3990273	PGAM4	prNK_6hexpNK_6h__up_up	1.82674	0.157098	2.57253	0.000221534	1.83812	0.0571979	2.4926	0.000710565
6110168	PGAM4	prNK_6hexpNK_6h__up_up	1.69033	0.00962501	2.0008	5.86305e-06	1.93374	9.28384e-05	2.40886	8.47524e-08
2260296	SCAND2	prNK_6hexpNK_6h__up_up	1.73863	0.000483926	2.4513	1.51735e-10	1.29485	0.134543	2.55361	1.54663e-10
5080192	SERPINE2	prNK_6hexpNK_6h__up_up	1.58852	0.342312	2.23074	0.00110724	1.83241	0.0450478	3.01146	1.9069e-05
4860315	TESK1	prNK_6hexpNK_6h__up_up	1.80872	0.358922	2.08843	0.0278549	1.89097	0.132251	3.26763	0.000422742
7570673	UPP1	prNK_6hexpNK_6h__up_up	1.57043	0.196503	2.21025	8.48584e-05	1.35375	0.322488	2.72935	2.73199e-06
1990717	C1ORF63	prNK_6hexpNK_6h__up_up	1.31006	0.849663	3.639	6.48936e-05	1.95538	0.112534	2.30715	0.0170643
1010367	CSTF3	prNK_6hexpNK_6h__up_up	1.01723	0.993279	2.73644	1.97097e-11	1.03107	0.946313	2.15323	1.73018e-07
6860377	DUSP1	prNK_6hexpNK_6h__up_up	1.35446	0.651134	2.18371	0.00108715	1.15154	0.803209	2.43266	0.000381751
3940435	EMP1	prNK_6hexpNK_6h__up_up	-1.14428	0.956344	2.47926	0.00196067	1.09421	0.917613	2.10449	0.0185385
3800719	FLJ22639	prNK_6hexpNK_6h__up_up	1.01889	0.990906	2.12505	2.1082e-09	1.26626	0.13831	2.01084	6.6446e-08
4390332	GPD2	prNK_6hexpNK_6h__up_up	1.59693	0.0962873	2.07812	4.54088e-05	1.61055	0.0277014	2.20038	2.84165e-05
1820592	HIST2H2AA3	prNK_6hexpNK_6h__up_up	1.49284	0.723109	2.13358	0.0419971	1.52344	0.483151	2.52172	0.0148875
6180592	HS.143408	prNK_6hexpNK_6h__up_up	1.47733	0.318683	3.15324	3.20236e-08	1.00558	0.994495	2.56875	8.72528e-06
6330215	HS.493947	prNK_6hexpNK_6h__up_up	1.11705	0.852541	3.00996	7.97585e-13	1.18015	0.468447	2.18353	8.45881e-08
2450435	HS.568741	prNK_6hexpNK_6h__up_up	1.20194	0.698782	2.51809	1.00965e-08	-1.01205	0.983337	2.22367	1.29754e-06
5870754	LOC100132418	prNK_6hexpNK_6h__up_up	1.48099	0.243221	2.26663	1.19413e-05	1.27584	0.419923	2.14759	9.36151e-05
5870437	LOC100133840	prNK_6hexpNK_6h__up_up	1.01772	0.995997	2.42008	9.47367e-05	1.43788	0.273867	2.20768	0.000900143
2320689	LOC653610	prNK_6hexpNK_6h__up_up	1.54355	0.621991	2.02433	0.0402504	1.56128	0.385412	2.21491	0.0250943
7210184	LOC727762	prNK_6hexpNK_6h__up_up	-1.04854	0.970966	2.32239	2.39852e-08	1.27643	0.243732	2.04076	3.91762e-06
540403	LRP5L	prNK_6hexpNK_6h__up_up	1.05303	0.984013	2.21432	0.000550159	1.00576	0.994505	2.36472	0.000364242
7150132	PNN	prNK_6hexpNK_6h__up_up	1.28707	0.34922	2.1037	7.03456e-08	1.94209	8.18401e-06	2.16869	9.50592e-08
10019	RNF165	prNK_6hexpNK_6h__up_up	1.218	0.734838	2.03411	5.96381e-05	1.0374	0.951053	2.10391	6.35793e-05
7160128	SDHALP1	prNK_6hexpNK_6h__up_up	-1.20538	0.707873	2.12888	2.79102e-06	1.2471	0.381457	2.1028	1.03603e-05
1580653	SLC12A6	prNK_6hexpNK_6h__up_up	1.36999	0.364568	2.19081	4.98657e-06	1.62403	0.0166323	2.03601	7.38506e-05
5690240	SNORA24	prNK_6hexpNK_6h__up_up	1.09517	0.930095	2.01908	2.20537e-05	1.24519	0.409301	2.04755	3.66812e-05
4850278	SNORA25	prNK_6hexpNK_6h__up_up	1.06257	0.978211	2.2524	9.53989e-05	1.52179	0.126736	2.36217	8.64582e-05
1980669	SNORD68	prNK_6hexpNK_6h__up_up	1.13322	0.930095	2.13247	0.000913275	1.26847	0.568083	2.05301	0.00274959
150070	WDR33	prNK_6hexpNK_6h__up_up	1.74478	0.00183618	2.42133	2.99427e-09	1.19971	0.437144	2.34035	3.7519e-08
3400356	WDR33	prNK_6hexpNK_6h__up_up	1.74815	0.00155421	2.39801	3.2165e-09	1.50068	0.0151648	2.33061	3.61697e-08
1980044	ZFC3H1	prNK_6hexpNK_6h__up_up	1.24493	0.536179	2.25424	6.93516e-08	1.61496	0.00458791	2.00524	7.24128e-06
