# Supplementary material for: Candida albicans Induces Metabolic Reprogramming in Human NK Cells and Responds to Perforin with a Zinc Depletion Response
Source: Front Microbiol. 2016 May 19;7:750. doi: 10.3389/fmicb.2016.00750 (PMC4872603; doi:10.3389/fmicb.2016.00750)
Supplement: Supplementary file 2 [file Table_3.XLSX]

## Sheet: 2h up
systematic name	common name	fold change Perforin vs. without Perforin	p Value
orf19.7585	INO1	9.77898	0.0210425	Inositol-1-phosphate synthase; antigenic in human; repressed by farnesol in biofilm or by caspofungin; upstream inositol/choline regulatory element; glycosylation predicted; rat catheter, flow model induced; Spider biofilm repressed
orf19.6838		5.57521	0.0379346	Putative protein of unknown function, transcript upregulated in clinical isolates from HIV+ patients with oral candidiasis; Spider biofilm induced
NOVEL-Ca21chr7-055		5.27991	0.0298581	unknown function
orf19.24	RTA2	4.95621	0.00418847	Flippase; sphingolipid long chain base release; mediates calcineurin-dependent resistance to azoles; stress-associate; Plc1, Ca2+, calcineurin-regulated; ketoconazole, caspofungin induced; Spider biofilm induced; flow biofilm repressed
orf19.2797		4.25702	0.0319741	Has domain(s) with predicted ATP binding, DNA binding, helicase activity
orf19.2805	PEX8	4.21988	0.03209	Putative peroxisomal biogenesis factor; expression regulated during planktonic growth
orf19.1707		4.19448	0.0339157	unknown function
orf19.350_Antisense	PRE9	4.11834	0.0467206	unknown function
orf19.3111	PRA1	4.04622	0.0407222	Cell surface protein that sequesters zinc from host tissue; enriched at hyphal tips; released extracellularly; binds to host complement regulators; mediates leukocyte adhesion and migration; immunogenic in mouse; produced at ambient pH
NOVEL-Ca21chr7-056		3.9919	0.0323952	unknown function
orf19.4082	DDR48	3.71306	0.0144568	Immunogenic stress-associated protein; filamentation regulated; induced by benomyl/caspofungin/ketoconazole or in azole-resistant strain; Hog1, farnesol, alkaline repressed; stationary phase enriched; Spider, flow model biofilm induced
orf19.3112	ZRT1	3.70795	0.0295651	Putative zinc transporter; acts with Pra1 in sequestration of zinc from host tissues during infection; hyphal, macrophage-induced; alkaline induced upon adherence to polystyrene; induced in oralpharyngeal candidasis; Spider biofilm induced
orf19.791	RIM11	3.70044	0.0435126	Ortholog of S. cerevisiae Rim11; a protein kinase involved in meiosis and sporulation in S. cerevisiae; mutant is viable
orf19.6840		3.69526	0.00502268	Protein of unknown function; transcript detected in high-resolution tiling arrays; transcription induced by alpha pheromone in SpiderM medium; Spider and early-stage flow model biofilm induced
orf19.1766		3.66442	0.04092	Secreted protein; fluconazole-induced
orf19.4439		3.56624	0.00535114	unknown function
orf19.673		3.47258	0.00559656	Has domain(s) with predicted FMN binding, oxidoreductase activity and role in oxidation-reduction process
orf19.7228		3.2392	0.0451945	Possible Golgi membrane protein; transcript positively regulated by Tbf1; mRNA binds She3
orf19.699		3.22427	0.0197294	Protein of unknown function; flow model, rat catheter, Spider biofilm induced
NOVEL-Ca21chr5-017		3.21279	0.0304981	unknown function
orf19.5027	LCB2	3.20175	0.0397576	Putative serine palmitoyltransferase component; mutation confers hypersensitivity to aureobasidin A
orf19.7214		3.18681	0.00107366	Glucan 1,3-beta-glucosidase; regulated by Nrg1, Tup1 and possibly Tac1; induced by NO and during cell wall regeneration; stationary phase enriched; possibly essential (UAU1 method); F-12/CO2 early biofilm induced; flow biofilm repressed
orf19.1256	ZCF5	3.12411	0.031962	Zn(II)2Cys6 transcription factor; colony morphology-related gene regulation by Ssn6
orf19.6720		3.03381	0.0431448	P-Loop domain-containing protein of unknown function; transposon mutation affects filamentous growth; Spider biofilm induced
orf19.3998		3.02653	0.0351558	Ortholog(s) have Atg8 ligase activity, protein binding, bridging activity and role in C-terminal protein lipidation, CVT pathway, macroautophagy, mitochondrion degradation, piecemeal microautophagy of nucleus
orf19.2608	ADH5	2.95381	0.0141725	Putative alcohol dehydrogenase; regulated by white-opaque switch; fluconazole-induced; antigenic in murine infection; regulated by Nrg1, Tup1; Hap43, macrophage repressed, flow model biofilm induced; Spider biofilm induced
orf19.2284		2.93524	0.013789	Protein with an FMN-binding domain; Hap43-repressed; flow model biofilm induced
orf19.771	LPG20	2.85144	0.0386509	Aldo-keto reductase family protein; similar to aryl alcohol dehydrogenases; osmotic stress-induced, correlates with overexpression of MDR1 in fluconazole-resistant isolate; stationary phase enriched protein
orf19.2887		2.81839	0.00188456	Ortholog in S. cerevisiae is localizedto the bud, mating projection tip, and associates with ribosomes; Spider biofilm induced
orf19.4287		2.72162	0.00521882	Putative oxidoreductase; Hap43-repressed gene; clade-associated gene expression
NOVEL-Ca21chr2-023		2.70274	0.00476817	unknown function
orf19.1340		2.70004	0.00306068	Putative aldose reductase; protein level decreases in stationary phase cultures; Spider biofilm repressed
NOVEL-C121chr2-042		2.65139	0.021333	unknown function
orf19.4531		2.64959	0.0197485	Putative PDR-subfamily ABC transporter; Spider biofilm induced
orf19.1074		2.63585	0.0419074	removed from Assembly 20
orf19.6601		2.6252	0.00892633	Protein of unknown function; rat catheter and flow model biofilm induced
orf19.889	THI20	2.5877	0.028223	Putative trifunctional enzyme of thiamine biosynthesis, degradation and salvage; Spider biofilm induced
orf19.1297		2.57687	0.020806	Ortholog(s) have phosphatidylinositol-3-phosphate binding activity and role in CVT pathway, early endosome to Golgi transport, macroautophagy, mitochondrion degradation
orf19.4506	LYS22	2.5575	0.0058415	Homocitrate synthase, minor isoform; repressed by nitric oxide and by hypoxia; protein level decreases in stationary phase cultures; induced by ketoconazole, Spider biofilm induced; flow model biofilm repressed
orf19.5785		2.51944	0.00885484	Protein of unknown function; upregulated in a cyr1 or ras1 null mutant; induced by nitric oxide
orf19.1631	ERG6	2.4864	0.00865999	Delta(24)-sterol C-methyltransferase, converts zymosterol to fecosterol, ergosterol biosynthesis; mutation confers nystatin resistance; Hap43, GlcNAc-, fluconazole-induced; upregulated in azole-resistant strain; Spider biofilm repressed
orf19.5614		2.40272	0.00589149	Putative ribonuclease H1; possibly an essential gene, disruptants not obtained by UAU1 method; flow model biofilm induced; Spider biofilm induced
NOVEL-Ca21chrR-001		2.389	0.0226636	unknown function
orf19.2990	XOG1	2.35534	0.00458916	Exo-1,3-beta-glucanase; 5 glycosyl hydrolase family member; affects sensitivity to chitin and glucan synthesis inhibitors; not required for yeast-to-hypha transition or for virulence in mice; Hap43-induced; Spider biofilm induced
orf19.4899	GCA1	2.32925	0.0123361	Extracellular/plasma membrane-associated glucoamylase; expressed in rat oral infection; regulated by carbohydrates, pH, galactose; promotes biofilm matrix formation; flow model biofilm induced; Bcr1 repressed in RPMI a/a biofilms
orf19.1431		2.31924	0.0363612	removed from Assembly 20
orf19.4286		2.31664	0.0134237	Protein of unknown function; flow model biofilm induced; Spider biofilm induced
orf19.4987	NUP49	2.29316	0.00382957	Nuclear pore protein
orf19.897	VPS20	2.25785	0.041424	ESCRT III complex protein; role in multivesicular body (MVB) trafficking; required for processing of Rim8; Bcr1-repressed in RPMI a/a biofilms
orf19.6116	GLK4	2.25705	0.0265637	Putative glucokinase; decreased expression in hyphae compared to yeast-form cells
orf19.3771	ARG8	2.24997	0.0203569	Putative acetylornithine aminotransferase; Gcn2, Gcn4 regulated; rat catheter biofilm induced; Spider biofilm induced
orf19.6660		2.23537	0.00151926	Protein of unknown function; mRNA binds to She3; Hap43-repressed; rat catheter and flow model biofilm induced
orf19.4743	AFG1	2.23053	0.00775482	Putative mitochondrial ATPase of the AAA family; similar but not orthologous to S. cerevisiae Afg1; mutant is viable; regulated by Sef1, Sfu1, and Hap43
NOVEL-Ca21chr4-040		2.19102	0.00132682	unknown function
orf19.5249		2.17706	0.00441889	Ortholog(s) have role in ascospore formation, meiosis and cytosol, nucleus localization
orf19.1377	IPK2	2.16726	0.00882848	Putative inositol polyphosphate multikinase; moderately induced at 42 deg
orf19.7221	SET3	2.1547	0.0042879	NAD-dependent histone deacetylase; mutations affect filamentous growth; genetic evidence suggests Set3/Hos2 function as a complex to regulate white-opaque switching, morphogenesis, and virulence; flow model biofilm induced
orf19.5799		2.14811	0.000552253	unknown function
orf19.4013		2.13825	0.00157957	Putative protein of unknown function; Hap43p-repressed gene; S. cerevisiae ortholog YHR045W localizes to the endoplasmic reticulum
orf19.5876		2.12974	0.00640646	Protein of unknown function; Cyr1-repressed; induced by alpha pheromone in SpiderM medium; rat catheter and Spider biofilm induced
orf19.3932		2.12434	0.0345168	Predicted RNA binding protein; stationary phase enriched; induced in core caspofungin response; induced by nitric oxide independent of Yhb1; repressed in ssr1 null; ketoconazole, hypoxia induced; Spider biofilm induced
orf19.734	GLK1	2.12318	0.04338	Putative glucokinase; transcript regulated upon yeast-hyphal switch; Efg1 regulated; fluconazole-induced; induced in core stress response; colony morphology-related gene regulation by Ssn6; GlcNAc-induced protein
orf19.5255	PXA2	2.10716	0.049182	Putative peroxisomal, half-size adrenoleukodystrophy protein (ALD or ALDp) subfamily ABC transporter; Gcn4p-regulated
orf19.7359	CRZ1	2.1023	0.0431814	Calcineurin-regulated C2H2 transcription factor; role in maintenance of membrane integrity, azole tolerance; not required for mouse virulence; repressed by low iron; regulates Ca++ influx during alkaline pH response; Spider biofilm induced
NOVEL-Ca21chr1-028		2.08697	0.0266234	unknown function
orf19.5286	YCP4	2.08476	0.00991737	Putative flavodoxin; flow model, rat catheter and Spider biofilm repressed
orf19.539	LAP3	2.06936	0.00221541	Putative aminopeptidase; positively regulated by Sfu1; clade-associated gene expression; virulence-group-correlated expression; induced by alpha pheromone in SpiderM medium; Hap43-induced; Spider and flow model biofilm induced
orf19.2370	DSL1	2.06553	0.045074	Protein similar to S. cerevisiae Dsl1p, which is a member of the t-SNARE complex of the endoplasmic reticulum
orf19.2836		2.04691	0.00743834	Protein with similarity to carbonic anhydrases
orf19.2458	SIP5	2.02639	0.00492624	Protein of unknown function; flow model, rat catheter and Spider biofilm induced
orf19.5674	PGA10	2.02053	0.0271467	GPI anchored membrane protein; utilization of hemin and hemoglobin for Fe in host; Rim101 at ph8/hypoxia/ketoconazole/ciclopirox/hypha-induced; required for RPMI biofilm formation, Bcr1-induced in a/a biofilm; rat catheter biofilm repressed
orf19.7481	MDH1	2.00172	0.0156748	Mitochondrial malate dehydrogenase; regulated by Mig1, Tup1, white-opaque switch, phagocytosis; induced in high iron; antigenic during murine and human infection; repressed in Spider biofilms by Bcr1, Tec1, Ndt80, Rob1, Brg1

## Sheet: 2h down
systematic name	common name	fold change Perforin vs. without Perforin	p Value
orf19.4450.1		-4.72326	0.00105487	Protein conserved among the CTG-clade; 2 adjacent upstream SRE-1 elements; highly up-regulated in cecum-grown cells in a Cph2-dependent manner; Hap43-repressed; rat catheter, Spider and flow model biofilm induced
orf19.4862		-4.10299	0.0499089	Putative integral membrane protein; S. cerevisiae ortholog Tvp23 localizes to late Golgi vesicles; rat catheter biofilm induced
orf19.7670		-3.79314	0.0322643	Putative Ca2+/H+ antiporter; oral infection upregulated gene; mutants have reduced capacity to damage oral epithelial cells
orf19.7149		-3.71123	0.0153657	Putative GTPase inhibitor; predicted role in endocytosis, protein targeting to vacuole; rat catheter biofilm repressed
orf19.596.2	DAD4	-3.33782	0.0286476	Subunit of the Dam1 (DASH) complex, which acts in chromosome segregation by coupling kinetochores to spindle microtubules
orf19.356	GTT13	-3.29612	0.0448316	Putative glutathione S-transferase; opaque-specific transcript; repressed by alpha pheromone in SpiderM medium; Spider biofilm induced
orf19.1120	FAV2	-3.2377	0.0335708	Adhesin-like protein; induced by mating factor in MTLa/a opaque cells, in cyr1 null, in filaments; regulated by Nrg1, Rfg1, Tup1, Tec1, Efg1, Ntd80, Rob1, Brg1; induced in oralpharyngeal candidasis; Spider biofilm induced
orf19.2833	PGA34	-3.03657	0.0282471	Putative GPI-anchored protein; transcript repressed by alpha pheromone in SpiderM medium; induced in oralpharyngeal candidasis; flow model biofilm induced; Spider biofilm induced
orf19.139	TRA1	-3.02915	0.0426143	Subunit of the NuA4 histone acetyltransferase complex
NOVEL-C121chr1-041(+)		-2.99245	0.0469283
CaalfMp05	ATP9	-2.93478	0.0244631
orf19.3895	CHT2	-2.83382	0.000248265	GPI-linked chitinase; required for normal filamentous growth; repressed in core caspofungin response; fluconazole, Cyr1, Efg1, pH-regulated; mRNA binds She3 and is localized to yeast-form buds and hyphal tips; Spider biofilm repressed
orf19.1734		-2.74432	0.0491531	Putative ATPase and nucleosome spacing factor; heterozygous null mutant displays sensitivity to virgineone
orf19.265		-2.73119	0.0244855	Protein with a ribonuclease III domain; flow model biofilm induced; Spider biofilm induced
orf19.2329._Antisense	RPS17B	-2.6563	0.014436
orf19.6269		-2.6051	0.0466819
orf19.2108	SOD6	-2.46042	0.0349165	Copper-containing superoxide dismutase; gene family includes SOD1, SOD4, SOD5, and SOD6; gene may contain an intron; Hap43-repressed; flow model and rat catheter biofilm induced
orf19.2296		-2.45709	0.0482548	Predicted mucin-like protein; ketoconazole-induced; fluconazole-repressed; induced in cyr1 mutant; colony morphology-related gene regulation by Ssn6; flow model biofilm induced; Spider biofilm induced
orf19.5681		-2.45577	0.0429457
orf19.2087	SAS2	-2.38611	0.0202927	Predicted histone acetyltransferase involved in histone H4 acetylation; member of MYST family
orf19.3775	SSK2	-2.37274	0.0415307	MAP kinase kinase kinase (MAPKKK); regulates Hog1 activation and signaling; repressed by ciclopirox olamine
orf19.685.1		-2.35508	0.0474929
orf19.2317		-2.34278	0.0236215	Protein of unknown function; induced by alpha pheromone in SpiderM medium
orf19.1537		-2.32602	0.0445708	Putative vacuolar transporter; Hap43-induced; required for normal filamentous growth; mRNA binds She3 and is localized to hyphal tips
orf19.1993		-2.29791	0.0394967	Ortholog(s) have structural molecule activity, role in proteasome assembly, ubiquitin-dependent protein catabolic process and nucleus, proteasome regulatory particle, lid subcomplex, proteasome storage granule localization
NOVEL-C121chr3-010		-2.27755	0.0450719
orf19.2439		-2.26203	0.0340978	Fatty acid biosynthetic protein; shows colony morphology-related gene regulation by Ssn6p; protein newly produced during adaptation to the serum
orf19.5771	PBP2	-2.19565	0.0367973	Putative RNA binding protein; transcript regulated by Nrg1, Mig1, and Tup1
orf19.1362	SMM1	-2.19347	0.0449959	Putative dihydrouridine synthase; Hap43-induced gene; rat catheter biofilm induced; Spider biofilm induced
orf19.87	GPX1	-2.1908	0.038167	Putative thiol peroxidase; rat catheter and Spider biofilm induced
orf19.3158		-2.17903	0.041022	Ortholog(s) have cytoplasm localization
orf19.1082		-2.17803	0.0332894	Protein with an Alba DNA/RNA-binding protein domain; Spider biofilm induced
orf19.6220		-2.14416	0.0383252	Ortholog(s) have role in positive regulation of transcription elongation from RNA polymerase II promoter and CCR4-NOT core complex localization
orf19.1566	UTP21	-2.09603	0.0433639	Putative U3 snoRNP protein; Hap43-induce; physically interacts with TAP-tagged Nop1; Spider biofilm induced
orf19.1426		-2.09017	0.021385	Ortholog of S. cerevisiae Skg6; localizes to the cell cortex, cell bud neck, cell bud tip, incipient cellular bud site, and is membrane-bound; Spider biofilm induced
orf19.757.1		-2.08033	0.0130663
orf19.5519	GCV1	-2.05682	0.0427315	Putative T subunit of glycine decarboxylase; transcript negatively regulated by Sfu1; Spider biofilm repressed
orf19.3288	NMA111	-2.05494	0.012643	Putative serine protease and general molecular chaperone; macrophage-induced gene; repressed in core stress response; merged with orf19.3288.1 in Assembly 21
orf19.804.1		-2.03551	0.0273906
orf19.1255	ZCF5	-2.01826	0.0315713	Zn(II)2Cys6 transcription factor; colony morphology-related gene regulation by Ssn6

## Sheet: 4h up
systematic name	common name	fold change Perforin vs. without Perforin	p Value
orf19.24	RTA2	15.6618	0.000119864	Flippase; sphingolipid long chain base release; mediates calcineurin-dependent resistance to azoles; stress-associate; Plc1, Ca2+, calcineurin-regulated; ketoconazole, caspofungin induced; Spider biofilm induced; flow biofilm repressed
orf19.4082	DDR48	13.5822	0.000274527	Immunogenic stress-associated protein; filamentation regulated; induced by benomyl/caspofungin/ketoconazole or in azole-resistant strain; Hog1, farnesol, alkaline repressed; stationary phase enriched; Spider, flow model biofilm induced
orf19.3111	PRA1	8.49864	0.000259197	Cell surface protein that sequesters zinc from host tissue; enriched at hyphal tips; released extracellularly; binds to host complement regulators; mediates leukocyte adhesion and migration; immunogenic in mouse; produced at ambient pH
orf19.716		6.81926	0.0311675	Protein of unknown function; Hap43-induced; regulated by Nrg1, Tup1; repressed by alpha pheromone in SpiderM medium; Spider biofilm induced; Bcr1-repressed in RPMI a/a biofilms
orf19.3112	ZRT1	6.50818	0.0032268	Putative zinc transporter; acts with Pra1 in sequestration of zinc from host tissues during infection; hyphal, macrophage-induced; alkaline induced upon adherence to polystyrene; induced in oralpharyngeal candidasis; Spider biofilm induced
orf19.3740	PGA23	6.3673	0.0411742	Putative GPI-anchored protein of unknown function; Rim101-repressed; Cyr1-regulated; colony morphology-related gene regulation by Ssn6
orf19.7455		6.32874	0.014238	unknown function
orf19.141		6.07142	0.00395157	removed from Assembly 20
orf19.6840		5.71985	0.00445826	Protein of unknown function; transcript detected in high-resolution tiling arrays; transcription induced by alpha pheromone in SpiderM medium; Spider and early-stage flow model biofilm induced
orf19.2887		5.58169	0.018707	Ortholog in S. cerevisiae is localizedto the bud, mating projection tip, and associates with ribosomes; Spider biofilm induced
orf19.2990	XOG1	4.07187	2.07221e-05	Exo-1,3-beta-glucanase; 5 glycosyl hydrolase family member; affects sensitivity to chitin and glucan synthesis inhibitors; not required for yeast-to-hypha transition or for virulence in mice; Hap43-induced; Spider biofilm induced
orf19.4531		4.00154	0.00416529	Putative PDR-subfamily ABC transporter; Spider biofilm induced
orf19.732		3.97354	0.0457289	Possible dehydrogenase; flow model biofilm induced; rat catheter biofilm induced; Spider biofilm induced
orf19.7214		3.89019	0.0039016	Glucan 1,3-beta-glucosidase; regulated by Nrg1, Tup1 and possibly Tac1; induced by NO and during cell wall regeneration; stationary phase enriched; possibly essential (UAU1 method); F-12/CO2 early biofilm induced; flow biofilm repressed
orf19.6919		3.72657	0.0119766	unknown function
orf19.5797	PLC2	3.70835	0.00486287	Phosphatidylinositol (PtdIns)-specific phospholipase C (PI-PLC); predicted type 2 membrane protein; role in, and regulated by, filamentation, Nrg1 and Tup1; no mouse systemic virulence role; orf19.5797 and orf19.1586 are almost identical
orf19.1585	ZRT2	3.49651	0.0216754	Zinc transporter; ciclopirox olamine, fluconazole, alkaline repressed; transcript induced by amphotericin B, interaction with macrophages; possibly essential (UAU1 method); induced in oralpharyngeal candidiasis; Spider biofilm induced
orf19.6928	SAP9	3.45376	0.000336778	Secreted aspartyl protease; roles in adhesion, cell surface integrity; induced by antifungal drugs, stationary phase, or in white-phase cells; farnesol-downregulated in biofilm; autocatalytic processing; GPI-anchor; Spider biofilm induced
orf19.2899		3.42553	0.0409091	unknown function
orf19.2125		3.42364	0.000235093	Protein of unknown function; GlcNAc-induced protein; Spider biofilm induced; rat catheter biofilm repressed
orf19.6601		3.32666	0.0469711	Protein of unknown function; rat catheter and flow model biofilm induced
orf19.7150	NRG1	3.30024	0.0046107	Transcription factor/repressor; regulates chlamydospore formation/hyphal gene induction/virulence and rescue/stress response genes; effects both Tup1 dependent and independent regulation; flow model biofilm induced; Spider biofilm repressed
orf19.7570	UGA3	3.30012	0.0375107	Zn(II)2Cys6 transcription factor; required for utilization of gamma-aminobutyrate (GABA) as a nitrogen source; mutants display decreased CFU in mouse kidneys; Spider biofilm induced
orf19.2959.1		3.28336	0.000227983	Gene induced by hypoxia and ketoconazole; oral infection upregulated; mutants have reduced capacity to damage oral epithelial cells; Spider biofilm induced
orf19.5799		3.2723	0.000145756	unknown function
orf19.5193	FMA1	3.24246	0.000969102	Putative oxidoreductase; induced by ciclopirox olamine; upregulation correlates with clinical development of fluconazole resistance; Spider biofilm repressed
orf19.1660		3.23448	0.0318504	removed from Assembly 20
orf19.5282		3.1227	0.00121706	Protein of unknown function; Hap43-repressed gene; mRNA binds to She3; repressed in hyphae; Efg1 and Efh1 regulated; 5'-UTR intron; induced by Mnl1 under weak acid stress; rat catheter biofilm induced
orf19.1562		3.10745	0.00413165	Protein of unknown function; flow model biofilm induced; Spider biofilm induced; repressed by alpha pheromone in SpiderM medium
orf19.6660		3.07996	0.00432262	Protein of unknown function; mRNA binds to She3; Hap43-repressed; rat catheter and flow model biofilm induced
orf19.1691		3.07028	0.0129898	Plasma-membrane-localized protein; filament induced; Hog1, ketoconazole, fluconazole and hypoxia-induced; regulated by Nrg1, Tup1, Upc2; induced by prostaglandins; flow model biofilm induced; rat catheter and Spider biofilm repressed
orf19.5286	YCP4	3.0645	0.00014518	Putative flavodoxin; flow model, rat catheter and Spider biofilm repressed
orf19.1354	UCF1	3.01444	0.00224887	Upregulated by cAMP in filamentous growth; induced in high iron, decreased upon yeast-hypha switch; downregulation correlates with clinical fluconazole resistance; Ras1-regulated; Hap43-repressed; flow model biofilm induced
orf19.2608	ADH5	2.98553	0.001186	Putative alcohol dehydrogenase; regulated by white-opaque switch; fluconazole-induced; antigenic in murine infection; regulated by Nrg1, Tup1; Hap43, macrophage repressed, flow model biofilm induced; Spider biofilm induced
orf19.3992		2.88591	0.00259719	BLOC-1 complex subunit involved in endosomal maturation; Predicted ORF from Assembly 19; removed from Assembly 20; subsequently reinstated in Assembly 21 based on comparative genome analysis
orf19.3815		2.80061	0.00736732	Has domain(s) with predicted ubiquitin thiolesterase activity and role in ubiquitin-dependent protein catabolic process
orf19.4418.1		2.72639	0.0286129	unknown function
orf19.5813		2.66932	0.000303504	Putative adhesin-like protein; upregulated during growth in the mouse cecum; flow model, rat catheter and Spider biofilm induced
orf19.4573	ZCF26	2.6551	0.0240239	Zn2-Cys6 transcription factor of unknown function; induced by alpha pheromone in SpiderM medium
orf19.944	IFG3	2.65434	0.00568787	Putative D-amino acid oxidase; Spider biofilm induced
orf19.868	ADAEC	2.62564	0.0152705	Protein of unknown function; transcription is specific to white cell type
NOVEL-C121chr4-041(+)		2.61821	0.0214703	unknown function
orf19.6838		2.61666	0.0220459	Putative protein of unknown function, transcript upregulated in clinical isolates from HIV+ patients with oral candidiasis; Spider biofilm induced
orf19.1911	PGA52	2.57901	3.19177e-05	GPI-anchored cell surface protein of unknown function; Hap43p-repressed gene; fluconazole-induced; possibly an essential gene, disruptants not obtained by UAU1 method
orf19.5572		2.50038	0.0218492	Protein of unknown function; Spider biofilm repressed
orf19.6116	GLK4	2.48808	0.0013731	Putative glucokinase; decreased expression in hyphae compared to yeast-form cells
orf19.5248	MSO1	2.4823	0.0198249	Putative secretory protein involved in S. cerevisiae sporulation; repressed during pseudohyphal growth in the presence of lysed macrophages; Hap43-repressed; Spider biofilm induced
orf19.1847	ARO10	2.47495	0.00730416	Aromatic decarboxylase; Ehrlich fusel oil pathway of aromatic alcohol biosynthesis; alkaline repressed; protein abundance affected by URA3 expression in CAI-4 strain; Spider biofilm induced
orf19.1614	MEP1	2.45778	0.009218	Ammonium permease; Mep1 more efficient permease than Mep2, Mep2 has additional regulatory role; 11 predicted transmembrane regions; low mRNA abundance; hyphal downregulated; flow model biofilm induced
orf19.1415	FRE10	2.43226	0.0419169	Major cell-surface ferric reductase under low-iron conditions; 7 transmembrane regions and a secretion signal predicted; Tup1, Rim101, Ssn6, Hog1, caspofungin repressed; ciclopirox olamine induced; rat catheter biofilm induced
orf19.1301		2.42465	0.0257505	Ortholog(s) have cytoplasm, nucleus, ribosome localization
orf19.1862		2.40641	0.00791543	Possible stress protein; increased transcription associated with CDR1 and CDR2 overexpression or fluphenazine treatment; regulated by Sfu1, Nrg1, Tup1; stationary phase enriched protein; Spider biofilm induced
orf19.23	RTA3	2.38065	0.000516623	Similar to S. cerevisiae Rta1 (role in 7-aminocholesterol resistance) and Rsb1 (flippase); putative drug-responsive regulatory site; induced by fluphenazine, estradiol, ketoconazole, caspofungin; rat catheter biofilm induced
orf19.7221	SET3	2.38039	0.00802388	NAD-dependent histone deacetylase; mutations affect filamentous growth; genetic evidence suggests Set3/Hos2 function as a complex to regulate white-opaque switching, morphogenesis, and virulence; flow model biofilm induced
orf19.675		2.36377	0.00126759	Cell wall protein; induced in core stress response and core caspofungin response; iron-regulated; amphotericin B, ketoconazole, and hypoxia induced; regulated by Cyr1, Ssn6; induced in oralpharyngeal candidasis; Spider biofilm repressed
orf19.1795	PUF3	2.35541	0.00631187	RNA-binding protein involved in regulation of mitochondrial biogenesis
orf19.6081	PHR2	2.34625	0.000391755	Glycosidase; role in vaginal not systemic infection (low pH not neutral); low pH, high iron, fluconazole, Hap43-induced; Rim101-repressed at pH8; rat catheter biofilm induced; Bcr1-repressed in RPMI a/a biofilms
orf19.4907		2.33137	0.0491196	Putative protein of unknown function; Hap43p-repressed gene; increased transcription is observed upon fluphenazine treatment; possibly transcriptionally regulated by Tac1p; induced by nitric oxide; fungal-specific (no human/murine homolog
orf19.4318	MIG1	2.31616	9.64008e-05	C2H2 transcription factor; repressor; regulates genes for carbon source utilization; Tup1-dependent and independent functions; hyphal, Hap43 and caspofungin repressed; Spider and flow model biofilm induced
orf19.7114	CSA1	2.29501	0.0178312	Surface antigen on elongating hyphae and buds; strain variation in repeat number; ciclopirox, filament induced, alkaline induced by Rim101; Efg1-, Cph1, Hap43-regulated; required for WT RPMI biofilm formation; Bcr1-induced in a/a biofilms
orf19.2018.2		2.29034	0.0477347	unknown function
orf19.3670	GAL1	2.28681	0.00467612	Galactokinase; galactose, Mig1, Tup1, Hap43 regulated; fluconazole, ketoconazole-induced; stationary phase enriched protein; GlcNAc-induced protein; farnesol, hypoxia-repressed in biofilm; rat catheter and Spider biofilm induced
orf19.4570		2.25355	0.0236623	unknown function
orf19.734	GLK1	2.24135	0.0311711	Putative glucokinase; transcript regulated upon yeast-hyphal switch; Efg1 regulated; fluconazole-induced; induced in core stress response; colony morphology-related gene regulation by Ssn6; GlcNAc-induced protein
orf19.7229	IML2	2.23438	0.00591313	Protein of unknown function; early-stage flow model biofilm induced; Hap43-repressed; Spider biofilm repressed
orf19.7500	PXA1	2.21869	0.0267684	Putative peroxisomal, half-size adrenoleukodystrophy protein (ALD or ALDp) subfamily ABC family transporter
orf19.5636	RBT5	2.21284	0.0226197	GPI-linked cell wall protein; hemoglobin utilization; Rfg1, Rim101, Tbf1, Fe regulated; Sfu1, Hog1, Tup1, serum, alkaline pH, antifungal drugs, geldamycin repressed; Hap43 induced; required for RPMI biofilms; Spider biofilm induced
orf19.4883		2.20434	0.0214824	Protein of unknown function; S. cerevisiae ortholog Cos111 confers resistance to the antifungal drug ciclopirox olamine; constitutive expression independent of MTL or white-opaque status; Spider biofilm induced
orf19.2568	IFU5	2.20425	0.0134899	Predicted membrane protein; estradiol-induced; upregulation associated with CDR1 and CDR2 overexpression or fluphenazine; putative drug-responsive regulatory site; similar to S. cerevisiae Wwm1p; Hap43-repressed; Spider biofilm repressed
orf19.4631	ERG251	2.2007	0.000875149	C-4 sterol methyl oxidase; role in ergosterol biosynthesis; Hap43-induced; ketoconazole-induced; amphotericin B, caspofungin repressed; possibly essential gene, disruptants not obtained by UAU1 method; Spider biofilm repressed
orf19.1069	RPN4	2.18816	7.8553e-05	C2H2 transcription factor; putative regulator of proteasome genes; DNA recognition sequence (GAAGGCAAAA) enriched in regions upstream of proteasome genes; induced in core stress response; Hap43-induced; Spider biofilm induced
orf19.6792	RRD1	2.18498	0.0411784	Putative peptidyl-prolyl cis/trans-isomerase; caspofungin induced
orf19.2030		2.18231	0.0449677	Plasma membrane-associated protein; induced in cyr1 or ras1 mutant; induced by hypoxia, ketoconazole and during growth in the mouse cecum; induced in oralpharyngeal candidasis; Spider biofilm induced
orf19.4589		2.17633	0.0267363	Ortholog(s) have polyamine oxidase activity, role in pantothenate biosynthetic process, polyamine catabolic process and cytoplasm localization
orf19.6554		2.16277	0.00206851	Regulator of calcineurin; regulated by calcineurin-Crz1 pathway; feedback regulator of calcineurin-dependent signaling; Hap43-repressed; induced by ketoconazole, hypoxia, during growth in the mouse cecum; Spider biofilm induced
orf19.5614		2.16152	0.00477505	Putative ribonuclease H1; possibly an essential gene, disruptants not obtained by UAU1 method; flow model biofilm induced; Spider biofilm induce
orf19.5032	SIM1	2.14881	0.00473216	Adhesin-like protein; involved in cell wall maintenance, redundant with Sun41; possibly secreted; macrophage-repressed; repressed by Rim101, Cyr1, Ras1; Spider biofilm induced
orf19.2192	GDH2	2.14504	0.0156595	Putative NAD-specific glutamate dehydrogenase; fungal-specific; transcript regulated by Nrg1, Mig1, Tup1, and Gcn4; stationary phase enriched protein; flow model biofilm induced; Spider biofilm induced
orf19.6322	ARD	2.13999	0.0103656	D-arabitol dehydrogenase, NAD-dependent (ArDH); enzyme of D-arabitol and D-arabinose catabolism; D-arabitol is a marker for active infection in humans; rat catheter and Spider biofilm induced
orf19.1945	AUR1	2.13798	0.0319745	Inositolphosphorylceramide (IPC) synthase; catalyzes the key step in sphingolipid biosynthesis; antifungal drug target; flow model biofilm induced; Spider biofilm induced
orf19.2242	PRB1	2.12938	0.00659876	Endoprotease B; regulated by heat, carbon source (GlcNAc-induced), nitrogen, macrophage response, human neutrophils; similar to (does not replace) S. cerevisiae vacuolar B protease Prb1p; flow model biofilm induced; Spider biofilm induced
orf19.176	OPT4	2.12918	0.0286831	Oligopeptide transporter; detected at germ tube plasma membrane; transcript inducede during phagocytosis by macrophages; fungal-specific; Hap43-repressed; merged with orf19.2292 in Assembly 20; rat catheter and Spider biofilm induced
orf19.7513	ALK2	2.12394	0.0188573	N-Alkane inducible cytochrome P450
orf19.3110		2.12095	0.00356177	Possible mannosyltransferase; Spider biofilm induced
orf19.7306		2.10493	0.001401	Aldo-keto reductase; increased transcript associated with MDR1 overexpression, benomyl or long-term fluconazole treatment; overexpression does not affect drug or oxidative stress sensitivity; stationary phase enriched; flow biofim repressed
orf19.2801		2.08842	0.0226794	removed from Assembly 20
orf19.6527		2.07675	0.00202861	Pheromone-regulated protein (Prm10) of S. cerevisiae; colony morphology-related gene regulation by Ssn6; induced by Mnl1 under weak acid stress; possibly essential gene, disruptants not obtained by UAU1 method; Spider biofilm induced
orf19.4013		2.06743	0.00729752	Putative protein of unknown function; Hap43p-repressed gene; S. cerevisiae ortholog YHR045W localizes to the endoplasmic reticulum
orf19.2515		2.06691	0.00193156	ZZ-type zinc finger protein; rat catheter and Spider biofilm induced
orf19.508	QDR1	2.06398	0.000343717	Putative antibiotic resistance transporter; regulated by white-opaque switch, Nrg1, Tup1; Hap43, caspofungin repressed; repressed during chlamydospore formation; flow model biofilm induced; Spider biofilm repressed
orf19.1586	FGR22	2.04781	0.000505011	Putative phosphatidylinositol-specific phospholipase C (PI-PLC); predicted type 2 membrane protein; no S. cerevisiae ortholog; role in, and regulated by, filamentation, Hap43p; almost identical to orf19.5797
NOVEL-Ca21chr2-047		2.03416	0.0260219	unknown function
orf19.5417	DOT5	2.01053	0.00991601	Putative nuclear thiol peroxidase; alkaline downregulated; sumoylation target; Spider and flow model biofilm induced
orf19.2107.1	STF2	2.00996	0.0236301	Protein involved in ATP biosynthesis; repressed in hyphae; repressed by Efg1, Hap43; transcript upregulated in clinical isolates from HIV+ patients with oral candidiasis; rat catheter, flow model and Spider biofilm induced
orf19.5911	CMK1	2.00405	0.017514	Putative calcium/calmodulin-dependent protein kinase II; expression regulated upon white-opaque switching; biochemically purified Ca2+/CaM-dependent kinase is soluble, cytosolic, monomeric, and serine-autophosphorylated; Hap43p-repressed
orf19.1863		1.99644	0.0494786	Has domain(s) with predicted Rho guanyl-nucleotide exchange factor activity, role in regulation of Rho protein signal transduction and intracellular localization

## Sheet: 4h down
systematic name	common name	fold change Perforin vs. without Perforin	p Value
orf19.5800		-7.25245	0.00785405	Predicted ORF from Assembly 19; removed from Assembly 20
orf19.4450.1		-5.37608	0.00304438	Protein conserved among the CTG-clade; 2 adjacent upstream SRE-1 elements; highly up-regulated in cecum-grown cells in a Cph2-dependent manner; Hap43-repressed; rat catheter, Spider and flow model biofilm induced
orf19.3895	CHT2	-4.11454	1.6658e-05	GPI-linked chitinase; required for normal filamentous growth; repressed in core caspofungin response; fluconazole, Cyr1, Efg1, pH-regulated; mRNA binds She3 and is localized to yeast-form buds and hyphal tips; Spider biofilm repressed
orf19.6037	ASM3	-3.97335	0.00474955	Putative secreted acid sphingomyelin phosphodiesterase; possible Kex2 substrate; transcript increased in an azole-resistant strain that overexpresses MDR1; flow model biofilm induced; F-12/CO2 early biofilm induced
orf19.5824		-3.8328	0.00202579	Protein of unknown function; rat catheter and Spider biofilm induced
orf19.638	FDH1	-3.06494	0.0467552	Formate dehydrogenase; oxidizes formate to CO2; Mig1 regulated; induced by macrophages; fluconazole-repressed; repressed by Efg1 in yeast, not hyphal conditions; stationary phase enriched; rat catheter and Spider biofilm induced
orf19.2317		-2.93593	0.0232654	Protein of unknown function; induced by alpha pheromone in SpiderM medium
orf19.1485		-2.8915	0.00167209	Mitochondrial ribosomal protein of the large subunit; rat catheter biofilm induced
NOVEL-C121chr2-042		-2.70719	0.0217941
orf19.4967	COX19	-2.57765	0.0473301	Putative cytochrome c oxidase assembly protein; Plc1-regulated; rat catheter biofilm induced
orf19.5951	FAS2	-2.51905	0.00155225	Alpha subunit of fatty-acid synthase; required for virulence in mouse systemic infection and rat oropharyngeal infection models; regulated by Efg1; fluconazole-induced; amphotericin B repressed; flow model and Spider biofilm repressed
orf19.5811	MET1	-2.46441	0.0069118	Putative uroporphyrin-3 C-methyltransferase, methionine biosynthesis enzyme; upregulated by human whole blood or polymorphonuclear (PMN) cells; Hog1p-induced; fungal-specific (no human or murine homolog); Hap43p-repressed
orf19.4205.1		-2.42453	0.000907167	Ortholog(s) have role in mRNA splicing, via spliceosome and U1 snRNP, U2 snRNP, U2-type prespliceosome, U4/U6 x U5 tri-snRNP complex, U5 snRNP, cytosol localization
orf19.4365		-2.28454	0.0248296	Has domain(s) with predicted RNA methyltransferase activity and role in RNA processing
orf19.353	ULP1	-2.25708	0.0252977	SUMO deconjugation enzyme that cleaves the small ubiquitin-like modifier (SUMO) off proteins
orf19.5567	POP4	-2.12937	0.0242991	Ortholog of S. cerevisiae Pop4; a subunit of both RNase MRP and nuclear RNase P; filament induced; regulated by Nrg1, Tup1; likely essential, based on UAU1 strategy; rat catheter and Spider biofilm induced
orf19.2529		-2.1286	0.0211385	Ortholog of S. cerevisiae Gpa15; involved in the synthesis of glycosylphosphatidylinositol (GPI) anchors; shuman Pig-H, which is also involved in GPI assembly; Spider biofilm induced
orf19.2452		-2.08628	0.0114319	Protein of unknown function; induced in high iron; repressed in core caspofungin response; ketoconazole-repressed; colony morphology-related gene regulation by Ssn6; possibly subject to Kex2 processing
orf19.4776	LYS143	-2.03861	0.0199875	Zn(II)2Cys6 transcription factor; ortholog of S. cerevisiae Lys14 involved in the regulation of lysine biosynthesis genes
orf19.2457		-2.02732	0.0193554	Protein of unknown function;core filamentation response gene, induced during chlamydospore formation in both C. albicans and C. dubliniensis; Spider biofilm induced
orf19.2907.1		-2.01107	0.0376528	Ortholog(s) have chromatin DNA binding activity, role in positive regulation of transcription from RNA polymerase II promoter by pheromones, threonylcarbamoyladenosine metabolic process and EKC/KEOPS complex, nuclear chromatin localization

## Sheet: 8h up
systematic name	common name	fold change Perforin vs. without Perforin	p Value
orf19.5542	SAP6	61.2431	0.0188122	Secreted aspartyl protease; expressed during hyphal growth, oral carriage, infection; sap4,5,6 triple mutant defective in protein utilization as N source; virulence role affecte by URA3; N-glycosylated; rat catheter biofilm induced
orf19.4975	HYR1	26.0515	0.0214217	GPI-anchored hyphal cell wall protein; macrophage-induced; repressed by neutrophils; resistance to killing by neutrophils, azoles; regulated by Rfg1, Efg1, Nrg1, Tup1, Cyr1, Bcr1, Hap43; Spider and flow model biofilm induced
orf19.3111	PRA1	15.017	0.000301413	Cell surface protein that sequesters zinc from host tissue; enriched at hyphal tips; released extracellularly; binds to host complement regulators; mediates leukocyte adhesion and migration; immunogenic in mouse; produced at ambient pH
orf19.3112	ZRT1	14.9505	7.96076e-07	Putative zinc transporter; acts with Pra1 in sequestration of zinc from host tissues during infection; hyphal, macrophage-induced; alkaline induced upon adherence to polystyrene; induced in oralpharyngeal candidasis; Spider biofilm induced
orf19.2038		13.1189	0.00277955	Protein of unknown function; Spider biofilm induced
orf19.3119	CSA2	8.46173	0.000690142	Extracellular-associated protein; repressed by Rim101 at pH 8; regulated by Tsa1, Tsa1B in minimal media at 37 deg; induced by ketoconazole, nitric oxide, Hap43; required for normal RPMI biofilm formation; Bcr1 induced in RPMI
orf19.3740	PGA23	8.30961	0.0121471	Putative GPI-anchored protein of unknown function; Rim101-repressed; Cyr1-regulated; colony morphology-related gene regulation by Ssn6
orf19.3117	CSA2	5.71145	0.00295192	Extracellular-associated protein; repressed by Rim101 at pH 8; regulated by Tsa1, Tsa1B in minimal media at 37 deg; induced by ketoconazole, nitric oxide, Hap43; required for normal RPMI biofilm formation; Bcr1 induced in RPMI
orf19.5694		5.57733	0.0257323	Predicted ORF from Assembly 19; removed from Assembly 20; restored based on transcription data
orf19.24	RTA2	5.00632	0.000680612	Flippase; sphingolipid long chain base release; mediates calcineurin-dependent resistance to azoles; stress-associate; Plc1, Ca2+, calcineurin-regulated; ketoconazole, caspofungin induced; Spider biofilm induced; flow biofilm repressed
orf19.4082	DDR48	3.90649	0.00516496	Immunogenic stress-associated protein; filamentation regulated; induced by benomyl/caspofungin/ketoconazole or in azole-resistant strain; Hog1, farnesol, alkaline repressed; stationary phase enriched; Spider, flow model biofilm induced
orf19.36.1		3.88096	0.0245288	unknown function
NOVEL-Ca21chr2-004		3.79673	0.0464901	unknown function
orf19.754	YBN5	3.77722	0.0354108	P-loop ATPase with similarity to human OLA1 and bacterial YchF; Spider biofilm repressed
orf19.6420	PGA13	3.49106	0.0102498	GPI-anchored cell wall protein involved in cell wall synthesis; required for normal cell surface properties; induced in oralpharyngeal candidasis; Spider biofilm induced; Bcr1-repressed in RPMI a/a biofilms
C11lfMt39		3.42099	0.00503459
orf19.1585	ZRT2	3.40495	0.00831397	Zinc transporter; ciclopirox olamine, fluconazole, alkaline repressed; transcript induced by amphotericin B, interaction with macrophages; possibly essential (UAU1 method); induced in oralpharyngeal candidiasis; Spider biofilm induced
orf19.5585	SAP5	3.28194	0.0142051	Secreted aspartyl proteinase; sap4,5,6 triple null defective in utilization of protein as N source; virulence role effected by URA3; expressed during infection; mRNA localized to hyphal tip via She3; rat catheter and Spider biofilm induced
orf19.4531		3.27837	0.000653951	Putative PDR-subfamily ABC transporter; Spider biofilm induced
orf19.539	LAP3	3.16641	0.0101739	Putative aminopeptidase; positively regulated by Sfu1; clade-associated gene expression; virulence-group-correlated expression; induced by alpha pheromone in SpiderM medium; Hap43-induced; Spider and flow model biofilm induced
orf19.1691		3.16261	0.000667325	Plasma-membrane-localized protein; filament induced; Hog1, ketoconazole, fluconazole and hypoxia-induced; regulated by Nrg1, Tup1, Upc2; induced by prostaglandins; flow model biofilm induced; rat catheter and Spider biofilm repressed
orf19.2990	XOG1	2.97657	0.00208936	Exo-1,3-beta-glucanase; 5 glycosyl hydrolase family member; affects sensitivity to chitin and glucan synthesis inhibitors; not required for yeast-to-hypha transition or for virulence in mice; Hap43-induced; Spider biofilm induced
orf19.2062	SOD4	2.90697	0.0122405	Cu-containing superoxide dismutase; role in response to host innate immune ROS; regulated on white-opaque switch; ciclopirox olamine induced; caspofungin repressed; SOD1,4,5,6 gene family; yeast-associated; Spider biofilm induced
NOVEL-Ca21chr1-028		2.82659	0.000802188	unknown function
orf19.7455		2.79269	0.0401464	unknown function
orf19.4936.1		2.73171	0.029633	Putative adhesin-like protein; Spider biofilm induced
orf19.3784		2.67366	0.0417669	unknown function
orf19.7214		2.65912	0.00218028	Glucan 1,3-beta-glucosidase; regulated by Nrg1, Tup1 and possibly Tac1; induced by NO and during cell wall regeneration; stationary phase enriched; possibly essential (UAU1 method); F-12/CO2 early biofilm induced; flow biofilm repressed
orf19.5032	SIM1	2.65442	0.00340375	Adhesin-like protein; involved in cell wall maintenance, redundant with Sun41; possibly secreted; macrophage-repressed; repressed by Rim101, Cyr1, Ras1; Spider biofilm induced
orf19.6840		2.62968	0.000667849	Protein of unknown function; transcript detected in high-resolution tiling arrays; transcription induced by alpha pheromone in SpiderM medium; Spider and early-stage flow model biofilm induced
orf19.4216		2.60692	0.00297152	Putative heat shock protein; decreased expression in hyphae; transcription is increased in populations of cells exposed to fluconazole over multiple generations; overexpression increases resistance to farnesol and azoles
orf19.6202	RBT4	2.56393	0.0107331	Pry family protein; required for virulence in mouse systemic/rabbit corneal infections; not filamentation; mRNA binds She3, is localized to hyphal tips; Hap43-induced; in both yeast and hyphal culture supernatants; Spider biofilm induced
orf19.1534		2.55069	0.00412703	Ortholog of S. cerevisiae Zrt3, vacuolar membrane zinc transporter; predicted Kex2 substrate; induced in oralpharyngeal candidasis; flow model biofilm induced; Spider biofilm induced
NOVEL-Ca21chr7-019(+)		2.50439	0.0467534	unknown function
orf19.6928	SAP9	2.47967	0.000735907	Secreted aspartyl protease; roles in adhesion, cell surface integrity; induced by antifungal drugs, stationary phase, or in white-phase cells; farnesol-downregulated in biofilm; autocatalytic processing; GPI-anchor; Spider biofilm induced
orf19.2244		2.45938	0.0420693	Similar to oxidoreductases and to S. cerevisiae Yjr096wp; Sfu1 repressed; induced by benomyl treatment, Ssr1; Hap43-repressed; flow model biofilm repressed
orf19.944	IFG3	2.40208	0.00129698	Putative D-amino acid oxidase; Spider biofilm induced
orf19.6601		2.39671	0.00813271	Protein of unknown function; rat catheter and flow model biofilm induced
orf19.868	ADAEC	2.37856	0.0149799	Protein of unknown function; transcription is specific to white cell type
orf19.6457		2.37294	0.0176214	unknown function
orf19.1728		2.33058	0.00560787	unknown function
orf19.1344		2.30043	0.00151609	Protein of unknown function; fluconazole-induced; Spider biofilm induced
orf19.4477	CSH1	2.29427	0.00710046	Aldo-keto reductase; role in fibronectin adhesion, cell surface hydrophobicity; regulated by temperature, growth phase, benomyl, macrophage interaction; azole resistance associated; Spider biofilm induced; rat catheter biofilm repressed
orf19.1765		2.2343	0.00137905	Secreted protein; fluconazole-induced
orf19.2959.1		2.22086	0.00386249	Gene induced by hypoxia and ketoconazole; oral infection upregulated; mutants have reduced capacity to damage oral epithelial cells; Spider biofilm induced
orf19.3707	YHB1	2.22082	0.00542924	Nitric oxide dioxygenase; acts in nitric oxide scavenging/detoxification; role in virulence in mouse; transcript activated by NO, macrophage interaction; Hap43, hypha repressed; mRNA binds She3
orf19.1586	FGR22	2.21472	0.00257253	Putative phosphatidylinositol-specific phospholipase C (PI-PLC); predicted type 2 membrane protein; no S. cerevisiae ortholog; role in, and regulated by, filamentation, Hap43p; almost identical to orf19.5797
orf19.4679	AGP2	2.20575	0.0087682	Amino acid permease; hyphal repressed; white-opaque switch regulated; induced in core caspofungin response, during cell wall regeneration, by flucytosine; regulated by Sef1, Sfu1, and Hap43; rat catheter and Spider biofilm induced
orf19.4459		2.20496	0.00160294	Predicted heme-binding stress-related protein; Tn mutation affects filamentous growth; induced during chlamydospore formation in C. albicans and C. dubliniensis; Spider biofilm induced
orf19.5193	FMA1	2.20471	0.0255697	Putative oxidoreductase; induced by ciclopirox olamine; upregulation correlates with clinical development of fluconazole resistance; Spider biofilm repressed
orf19.2181		2.20074	0.0368434	unknown function
orf19.4979	KNS1	2.16425	0.0428054	Protein kinase involved in negative regulation of PolIII transcription; effector kinase of the TOR signaling pathway, phosphorylates Rpc53p to regulate ribosome and tRNA biosynthesis; Spider and flow model biofilm induced
orf19.2531	CSP37	2.13282	0.000496095	Hyphal cell wall protein; role in progression of mouse systemic infection; predicted P-loop, divalent cation binding, N-glycosylation sites; expressed in yeast and hyphae; hyphal downregulated; stationary-phase enriched
orf19.675		2.10112	0.00351912	Cell wall protein; induced in core stress response and core caspofungin response; iron-regulated; amphotericin B, ketoconazole, and hypoxia induced; regulated by Cyr1, Ssn6; induced in oralpharyngeal candidasis; Spider biofilm repressed
orf19.4255	ECM331	2.06528	0.0465036	GPI-anchored protein; mainly at plasma membrane, also at cell wall; Hap43, caspofungin-induced; Plc1-regulated; Hog1, Rim101-repressed; colony morphology-related regulated by Ssn6; induced by ketoconazole and hypoxia
NOVEL-Ca21chr4-073		2.04992	0.0494711	unknown function
orf19.5797	PLC2	2.02686	0.0110941	Phosphatidylinositol (PtdIns)-specific phospholipase C (PI-PLC); predicted type 2 membrane protein; role in, and regulated by, filamentation, Nrg1 and Tup1; no mouse systemic virulence role; orf19.5797 and orf19.1586 are almost identical
orf19.4506	LYS22	1.99545	0.0376665	Homocitrate synthase, minor isoform; repressed by nitric oxide and by hypoxia; protein level decreases in stationary phase cultures; induced by ketoconazole, Spider biofilm induced; flow model biofilm repressed

## Sheet: 8h down
systematic name	common name	fold change Perforin vs. without Perforin	p Value
orf19.638	FDH1	-8.31029	0.0417596	Formate dehydrogenase; oxidizes formate to CO2; Mig1 regulated; induced by macrophages; fluconazole-repressed; repressed by Efg1 in yeast, not hyphal conditions; stationary phase enriched; rat catheter and Spider biofilm induced
orf19.3981	MAL31	-6.92044	0.0302545	Putative high-affinity maltose transporter; transcript is upregulated in clinical isolates from HIV+ patients with oral candidiasis; alkaline induced; Spider biofilm induced
orf19.7094	HGT12	-6.61029	0.038081	Glucose, fructose, mannose transporter; major facilitator superfamily; role in macrophage-induced hyphal growth; detected at germ tube plasma membrane by mass spectrometry; Snf3p-induced; 12 probable transmembrane segments
orf19.4450.1		-6.44738	0.0236873	Protein conserved among the CTG-clade; 2 adjacent upstream SRE-1 elements; highly up-regulated in cecum-grown cells in a Cph2-dependent manner; Hap43-repressed; rat catheter, Spider and flow model biofilm induced
orf19.1117		-6.22471	0.00231703	Protein similar to Candida boidinii formate dehydrogenase; virulence-group-correlated expression; Hap43-repressed; Spider biofilm repressed
orf19.1774		-4.808	0.00479043	Predicted dehydrogenase; transcript upregulated in an RHE model of oral candidiasis; virulence-group-correlated expression; Spider biofilm repressed
orf19.4011		-4.58814	0.028714	Similar to S. pombe mug180, a predicted esterase/lipase; highly induced during chlamydospore formation in both C. albicans and C. dubliniensis; flow model biofilm induced
orf19.6037	ASM3	-4.55855	0.00629892	Putative secreted acid sphingomyelin phosphodiesterase; possible Kex2 substrate; transcript increased in an azole-resistant strain that overexpresses MDR1; flow model biofilm induced; F-12/CO2 early biofilm induced
orf19.5824		-4.34539	0.0144812	Protein of unknown function; rat catheter and Spider biofilm induced
orf19.1326		-3.66568	0.00259269	unknown function
orf19.822	HSP21	-3.55371	0.0102841	Small heat shock protein; role in stress response and virulence; fluconazole-downregulated; induced in cyr1 or ras1 mutant; stationary phase enriched protein; detected in some, not all, biofilm extracts; Spider biofilm induced
orf19.587		-3.31884	0.049314	Ortholog(s) have transcription export complex localization
orf19.7514	PCK1	-3.00489	0.0314303	Phosphoenolpyruvate carboxykinase; glucose, C-source, yeast-hypha, Hap43 regulated; fluconazole, phagocytosis, H2O2, oral candidasis, Spider/rat catheter/flow model biofilm induced; repressed in biofilm by Bcr1, Tec1, Ndt80, Rob1, Brg1
orf19.2252		-2.76856	0.00860124	Protein of unknown function; rat catheter biofilm repressed
orf19.1676		-2.72101	0.0482595	Predicted potassium ion transporter; Spider biofilm induced
orf19.5288	IFE2	-2.62507	0.00210035	Putative alcohol dehydrogenase; yeast-enriched transcript; Efg1-regulated; induced by prostaglandins, Hog1, fluconazole; rat catheter biofilm induced
orf19.85	GPX2	-2.59212	0.00248856	Similar to glutathione peroxidase; induced in high iron; alkaline induced by Rim101; induced by alpha factor or interaction with macrophage; regulated by Efg1; caspofungin repressed; Spider biofilm induced
orf19.5811	MET1	-2.58821	0.00725093	Putative uroporphyrin-3 C-methyltransferase, methionine biosynthesis enzyme; upregulated by human whole blood or polymorphonuclear (PMN) cells; Hog1p-induced; fungal-specific (no human or murine homolog); Hap43p-repressed
orf19.4463		-2.57252	0.0474456	unknown function
orf19.5825	NCB2	-2.482	0.00494672	Beta subunit of NC2, heterodimeric regulator of transcription; activates CDR1 transcription; possibly an essential gene, disruptants not obtained by UAU1 method; conditional mutants show decreased susceptibility to azoles
orf19.156	FGR51	-2.40875	0.0314301	Protein lacking an ortholog in S. cerevisiae; transposon mutation affects filamentous growth; Hap43p-repressed gene
orf19.2107.1	STF2	-2.34255	0.0491684	Protein involved in ATP biosynthesis; repressed in hyphae; repressed by Efg1, Hap43; transcript upregulated in clinical isolates from HIV+ patients with oral candidiasis; rat catheter, flow model and Spider biofilm induced
orf19.3641		-2.32229	0.0297313	Predicted amino acid transmembrane transporter; transcript regulated by white-opaque switch; Hap43-repressed gene
orf19.7437		-2.29998	0.0131404	Putative protein of unknown function; Hap43p-repressed gene; ortholog of S. cerevisiae YJL218W
orf19.3895	CHT2	-2.23862	0.000540549	GPI-linked chitinase; required for normal filamentous growth; repressed in core caspofungin response; fluconazole, Cyr1, Efg1, pH-regulated; mRNA binds She3 and is localized to yeast-form buds and hyphal tips; Spider biofilm repressed
orf19.2337	ALP1	-2.22607	0.000119813	Cystine transporter; present in pathogenic yeasts (no human or murine homolog); Spider biofilm induced
orf19.1744	HEM4	-2.20961	0.0346031	Putative uroporphyrinogen III synthase; induced in high iron or elevated CO2; alkaline, Hap43-repressed
orf19.1639		-2.19186	0.0218703	Has domain(s) with predicted oxidoreductase activity and role in oxidation-reduction process
orf19.2292	OPT4	-2.14138	0.000779596	merged with orf19.176 in Assembly 20, Oligopeptide transporter; detected at germ tube plasma membrane; transcript inducede during phagocytosis by macrophages; fungal-specific; Hap43-repressed; merged with orf19.2292 in Assembly 20; rat catheter and Spider biofilm induce
orf19.3982		-2.09341	0.0464298	Maltase; induced during growth on sucrose; induced by alpha pheromone in SpiderM medium; early-stage flow model biofilm indced
orf19.2317		-2.06388	0.0387318	Protein of unknown function; induced by alpha pheromone in SpiderM medium
orf19.1266		-2.04383	0.047183	unknown function
orf19.3406		-2.03822	0.00402449	Predicted chloride transporter; member of conserved Mcm1 regulon; Spider biofilm repressed
orf19.4947		-2.03481	0.00237465	Mitochondrial membrane protein of unknown function; Spider biofilm induced
orf19.1721	NCE103	-2.01166	0.00885497	Carbonic anhydrase; converts of CO2 to bicarbonate; essential for virulence in host niches with limited CO2, normal white-opaque switch; Mnl1-induced in weak acid stress; Hap43-induced gene; F-12/CO2, rat catheter, Spider biofilm induced
